# Supplementary material for: A novel evolutionary model for constructing gene coexpression networks with comprehensive features
Source: BMC Bioinformatics. 2019 Sep 6;20:460. doi: 10.1186/s12859-019-3035-7 (PMC6731579; doi:10.1186/s12859-019-3035-7)
Supplement: Supplementary file 1 — Table S1. This table contains gene origination mechanism for 8061 different genes. In this table, ‘Dl’, ‘D’, ‘Rl’ and ‘R’ all mean genes generated by duplication mechanism. ‘A’ and ‘Al’ mean genes generated by de novo mechanisms. There is only one gene we cannot find its origination and we regard it as a de novo gene. The reference data of gene origination mechanism is downloaded from reference [30] (http://gentree.ioz.ac.cn/index.php). (XLSX 239 kb) [file 12859_2019_3035_MOESM1_ESM.xlsx]

## Sheet: Table S1
child_gene	child_branch	parent_gene	mechanism
ENSG00000122497	13	ENSG00000203836	D
ENSG00000008128	13	ENSG00000248333	D
ENSG00000015568	13	ENSG00000185304	Dl
ENSG00000153165	13	ENSG00000187627	D
ENSG00000162825	13	ENSG00000163386	D
ENSG00000174194	13	ENSG00000188234	D
ENSG00000174196	13	ENSG00000172661	Dl
ENSG00000174353	13	ENSG00000066923	Dl
ENSG00000136682	12	ENSG00000172785	D
ENSG00000142794	12	ENSG00000219481	D
ENSG00000144134	12	ENSG00000079974	D
ENSG00000145736	12	ENSG00000183474	D
ENSG00000147996	12	ENSG00000196873	D
ENSG00000152726	12	ENSG00000172661	D
ENSG00000171471	12	ENSG00000140941	R
ENSG00000173272	12	ENSG00000152082	D
ENSG00000099290	12	ENSG00000152726	D
ENSG00000158483	12	ENSG00000186523	D
ENSG00000169246	12	ENSG00000185864	D
ENSG00000144199	11	ENSG00000115042	D
ENSG00000171291	11	ENSG00000198429	R
ENSG00000013573	11	ENSG00000136492	Dl
ENSG00000152042	11	ENSG00000186275	D
ENSG00000160072	11	ENSG00000197785	D
ENSG00000161583	11	ENSG00000242384	D
ENSG00000163386	11	ENSG00000203832	D
ENSG00000168614	11	ENSG00000163386	D
ENSG00000169203	11	ENSG00000198064	D
ENSG00000172650	11	ENSG00000198035	D
ENSG00000175265	11	ENSG00000215252	D
ENSG00000108448	10	ENSG00000221926	D
ENSG00000180389	10	ENSG00000124172	R
ENSG00000103512	10	ENSG00000103226	D
ENSG00000146707	10	ENSG00000188372	Dl
ENSG00000165055	10	ENSG00000087995	Dl
ENSG00000169629	10	ENSG00000187627	D
ENSG00000171928	10	ENSG00000175106	D
ENSG00000180574	10	ENSG00000130741	R
ENSG00000181625	10	ENSG00000132207	D
ENSG00000105808	9	ENSG00000170667	D
ENSG00000161133	9	ENSG00000184979	D
ENSG00000174428	9	ENSG00000196275	D
ENSG00000181450	9	ENSG00000105750	D
ENSG00000139675	9	ENSG00000135486	R
ENSG00000159882	9	ENSG00000204920	D
ENSG00000159885	9	ENSG00000178386	D
ENSG00000167232	9	ENSG00000196350	D
ENSG00000167562	9	ENSG00000198482	Dl
ENSG00000178935	9	ENSG00000269343	Dl
ENSG00000089335	8	ENSG00000197841	D
ENSG00000111843	8	ENSG00000137210	D
ENSG00000151846	8	ENSG00000070756	R
ENSG00000169715	8	ENSG00000205362	D
ENSG00000026950	8	ENSG00000111801	Dl
ENSG00000105750	8	ENSG00000118620	Dl
ENSG00000117262	8	ENSG00000188092	D
ENSG00000118620	8	ENSG00000160352	D
ENSG00000131127	8	ENSG00000186777	D
ENSG00000131848	8	ENSG00000204532	D
ENSG00000135976	8	ENSG00000174501	D
ENSG00000146574	8	ENSG00000122674	D
ENSG00000146757	8	ENSG00000198039	D
ENSG00000157326	8	ENSG00000187630	D
ENSG00000163374	8	ENSG00000116580	Dl
ENSG00000167555	8	ENSG00000221923	Dl
ENSG00000170100	8	ENSG00000197050	Dl
ENSG00000172687	8	ENSG00000196268	Dl
ENSG00000173041	8	ENSG00000197008	D
ENSG00000175322	8	ENSG00000105750	D
ENSG00000130818	7	ENSG00000174652	D
ENSG00000146731	7	ENSG00000132141	D
ENSG00000178700	7	ENSG00000228716	R
ENSG00000100342	7	ENSG00000128335	D
ENSG00000126524	7	ENSG00000144674	Dl
ENSG00000171469	7	ENSG00000171466	D
ENSG00000075407	6	ENSG00000196693	D
ENSG00000132256	6	ENSG00000258659	D
ENSG00000135747	6	ENSG00000196826	D
ENSG00000162076	6	ENSG00000059122	D
ENSG00000168661	6	ENSG00000197050	D
ENSG00000174775	6	ENSG00000133703	D
ENSG00000175787	6	ENSG00000181666	D
ENSG00000111215	6	ENSG00000134551	D
ENSG00000133134	6	ENSG00000102409	Dl
ENSG00000147121	6	ENSG00000251192	Dl
ENSG00000147124	6	ENSG00000127081	D
ENSG00000165948	6	ENSG00000119632	D
ENSG00000171970	6	ENSG00000186300	D
ENSG00000176396	6	ENSG00000176401	Dl
ENSG00000177432	6	ENSG00000186462	Dl
ENSG00000179304	6	ENSG00000182646	D
ENSG00000068971	5	ENSG00000154001	D
ENSG00000083812	5	ENSG00000249471	D
ENSG00000083814	5	ENSG00000197128	D
ENSG00000085514	5	ENSG00000121716	D
ENSG00000102078	5	ENSG00000174032	D
ENSG00000102317	5	ENSG00000099622	D
ENSG00000104863	5	ENSG00000148943	D
ENSG00000110844	5	ENSG00000196504	D
ENSG00000111196	5	ENSG00000162385	D
ENSG00000123562	5	ENSG00000185787	R
ENSG00000125846	5	ENSG00000181666	D
ENSG00000127920	5	ENSG00000127928	D
ENSG00000132661	5	ENSG00000101888	R
ENSG00000135446	5	ENSG00000105810	D
ENSG00000137040	5	ENSG00000065150	R
ENSG00000147118	5	ENSG00000198040	D
ENSG00000163257	5	NA	A
ENSG00000163923	5	ENSG00000198918	R
ENSG00000164048	5	ENSG00000088876	D
ENSG00000165502	5	ENSG00000241343	R
ENSG00000167617	5	ENSG00000179604	R
ENSG00000167747	5	NA	A
ENSG00000167920	5	NA	A
ENSG00000169564	5	ENSG00000197111	R
ENSG00000169813	5	ENSG00000169045	R
ENSG00000171827	5	ENSG00000198440	D
ENSG00000177613	5	ENSG00000101811	R
ENSG00000178913	5	ENSG00000102387	R
ENSG00000062370	5	ENSG00000159905	Dl
ENSG00000063587	5	ENSG00000176293	Dl
ENSG00000081386	5	ENSG00000196409	D
ENSG00000087088	5	ENSG00000153446	Dl
ENSG00000090612	5	ENSG00000267041	D
ENSG00000091592	5	ENSG00000142405	Dl
ENSG00000096654	5	ENSG00000170949	D
ENSG00000099326	5	ENSG00000102870	Dl
ENSG00000102390	5	ENSG00000131711	Dl
ENSG00000102409	5	ENSG00000133134	Dl
ENSG00000102699	5	ENSG00000110002	Dl
ENSG00000104960	5	ENSG00000104973	Dl
ENSG00000105063	5	ENSG00000110075	Dl
ENSG00000105483	5	ENSG00000091592	Dl
ENSG00000108679	5	ENSG00000187908	Dl
ENSG00000112343	5	ENSG00000132109	Dl
ENSG00000117010	5	ENSG00000175395	D
ENSG00000119632	5	ENSG00000165948	D
ENSG00000119917	5	ENSG00000119922	D
ENSG00000120784	5	ENSG00000181007	Dl
ENSG00000121410	5	ENSG00000147255	Dl
ENSG00000121413	5	ENSG00000083838	Dl
ENSG00000124333	5	ENSG00000118640	Dl
ENSG00000124444	5	ENSG00000102870	Dl
ENSG00000124459	5	ENSG00000263002	D
ENSG00000124613	5	ENSG00000198939	D
ENSG00000125652	5	ENSG00000160993	Dl
ENSG00000125962	5	ENSG00000196440	Dl
ENSG00000126947	5	ENSG00000196440	Dl
ENSG00000127081	5	ENSG00000147124	D
ENSG00000130303	5	ENSG00000126001	Dl
ENSG00000130544	5	ENSG00000167785	D
ENSG00000130684	5	ENSG00000218497	Dl
ENSG00000130725	5	ENSG00000184182	Dl
ENSG00000131845	5	ENSG00000131849	D
ENSG00000132109	5	ENSG00000121236	Dl
ENSG00000132635	5	ENSG00000179715	D
ENSG00000132950	5	ENSG00000121741	Dl
ENSG00000133142	5	ENSG00000184905	Dl
ENSG00000134590	5	ENSG00000212747	D
ENSG00000137038	5	ENSG00000159082	Rl
ENSG00000137185	5	ENSG00000187987	D
ENSG00000137965	5	ENSG00000137959	Dl
ENSG00000142089	5	ENSG00000185201	D
ENSG00000142227	5	ENSG00000109099	Dl
ENSG00000142528	5	ENSG00000167232	Dl
ENSG00000142556	5	ENSG00000176024	D
ENSG00000144026	5	ENSG00000255104	D
ENSG00000144161	5	ENSG00000188177	Dl
ENSG00000146587	5	ENSG00000164631	D
ENSG00000152439	5	ENSG00000105136	D
ENSG00000153896	5	ENSG00000204524	D
ENSG00000154760	5	ENSG00000172716	D
ENSG00000157429	5	ENSG00000188283	D
ENSG00000158691	5	ENSG00000235109	D
ENSG00000159445	5	ENSG00000196407	Dl
ENSG00000160932	5	ENSG00000176956	Dl
ENSG00000160961	5	ENSG00000176293	Dl
ENSG00000161551	5	ENSG00000198093	D
ENSG00000163170	5	ENSG00000183336	Dl
ENSG00000163867	5	ENSG00000271741	D
ENSG00000164631	5	ENSG00000146587	D
ENSG00000165572	5	ENSG00000120696	D
ENSG00000165943	5	ENSG00000176903	D
ENSG00000166681	5	ENSG00000184515	D
ENSG00000166987	5	ENSG00000204406	Dl
ENSG00000167333	5	ENSG00000132109	Dl
ENSG00000167377	5	ENSG00000267041	D
ENSG00000167378	5	ENSG00000124449	Dl
ENSG00000167380	5	ENSG00000263002	Dl
ENSG00000167635	5	ENSG00000254004	D
ENSG00000167840	5	ENSG00000186812	D
ENSG00000167981	5	ENSG00000125945	Dl
ENSG00000168116	5	ENSG00000112200	Dl
ENSG00000169131	5	ENSG00000178338	D
ENSG00000169740	5	ENSG00000145908	Dl
ENSG00000169871	5	ENSG00000134253	Rl
ENSG00000169955	5	ENSG00000260869	Dl
ENSG00000170619	5	ENSG00000110442	Rl
ENSG00000170949	5	ENSG00000170954	D
ENSG00000172123	5	ENSG00000205045	D
ENSG00000172465	5	ENSG00000185222	Dl
ENSG00000172888	5	ENSG00000177842	D
ENSG00000173275	5	ENSG00000198315	Dl
ENSG00000173457	5	ENSG00000182541	Dl
ENSG00000174652	5	ENSG00000130818	D
ENSG00000175691	5	ENSG00000186300	D
ENSG00000176903	5	ENSG00000165943	D
ENSG00000177383	5	ENSG00000185115	D
ENSG00000177873	5	ENSG00000177842	D
ENSG00000177932	5	ENSG00000234284	D
ENSG00000178338	5	ENSG00000169131	D
ENSG00000178988	5	ENSG00000179010	D
ENSG00000179010	5	ENSG00000178988	D
ENSG00000179195	5	ENSG00000196793	Dl
ENSG00000179222	5	ENSG00000187243	D
ENSG00000180479	5	ENSG00000197050	D
ENSG00000180543	5	ENSG00000187189	Dl
ENSG00000180964	5	ENSG00000182916	Dl
ENSG00000181191	5	ENSG00000198961	Rl
ENSG00000181638	5	ENSG00000264668	D
ENSG00000005243	4	ENSG00000111481	D
ENSG00000063180	4	ENSG00000154975	D
ENSG00000102096	4	ENSG00000198355	D
ENSG00000105711	4	ENSG00000166257	D
ENSG00000120686	4	NA	A
ENSG00000126267	4	ENSG00000160471	D
ENSG00000126945	4	ENSG00000169045	R
ENSG00000128739	4	ENSG00000125835	D
ENSG00000130193	4	NA	A
ENSG00000130755	4	ENSG00000197045	D
ENSG00000135245	4	NA	A
ENSG00000143811	4	ENSG00000183010	D
ENSG00000145022	4	NA	A
ENSG00000148803	4	NA	A
ENSG00000150782	4	NA	A
ENSG00000158050	4	ENSG00000120129	D
ENSG00000160014	4	ENSG00000198668	D
ENSG00000160213	4	ENSG00000121552	D
ENSG00000164002	4	NA	A
ENSG00000166401	4	ENSG00000124570	D
ENSG00000166526	4	ENSG00000125945	D
ENSG00000166557	4	ENSG00000134970	D
ENSG00000170604	4	ENSG00000119669	D
ENSG00000172354	4	ENSG00000078369	D
ENSG00000174996	4	ENSG00000126214	D
ENSG00000175768	4	ENSG00000256966	D
ENSG00000175906	4	ENSG00000122644	D
ENSG00000005801	4	ENSG00000213967	D
ENSG00000008324	4	ENSG00000184402	Dl
ENSG00000010704	4	ENSG00000153029	Dl
ENSG00000011422	4	ENSG00000124466	Dl
ENSG00000047634	4	ENSG00000102098	Dl
ENSG00000067066	4	ENSG00000185404	Dl
ENSG00000067445	4	NA	NA
ENSG00000073605	4	ENSG00000167914	Dl
ENSG00000083817	4	ENSG00000180884	Dl
ENSG00000083838	4	ENSG00000154957	Dl
ENSG00000083842	4	ENSG00000176293	Dl
ENSG00000083844	4	ENSG00000204524	D
ENSG00000084072	4	ENSG00000108179	Dl
ENSG00000085063	4	ENSG00000205177	Dl
ENSG00000088356	4	ENSG00000101132	Dl
ENSG00000088876	4	ENSG00000125846	D
ENSG00000088888	4	ENSG00000196531	Dl
ENSG00000099330	4	ENSG00000152939	Dl
ENSG00000101439	4	ENSG00000101441	D
ENSG00000104825	4	ENSG00000146232	Dl
ENSG00000104870	4	ENSG00000153029	Dl
ENSG00000104936	4	ENSG00000143776	Dl
ENSG00000104976	4	ENSG00000176788	Dl
ENSG00000105258	4	ENSG00000161980	Dl
ENSG00000105497	4	ENSG00000197779	D
ENSG00000106261	4	ENSG00000198315	D
ENSG00000107890	4	ENSG00000170160	Dl
ENSG00000108691	4	ENSG00000108688	D
ENSG00000112514	4	ENSG00000122779	Dl
ENSG00000112667	4	ENSG00000168874	Dl
ENSG00000112763	4	ENSG00000124508	D
ENSG00000114023	4	ENSG00000183807	D
ENSG00000114698	4	ENSG00000188313	Dl
ENSG00000116815	4	ENSG00000117091	Dl
ENSG00000117226	4	ENSG00000117228	D
ENSG00000121406	4	ENSG00000152454	D
ENSG00000121417	4	ENSG00000152454	D
ENSG00000122783	4	ENSG00000222040	Dl
ENSG00000126709	4	ENSG00000119632	Dl
ENSG00000128000	4	ENSG00000197782	D
ENSG00000128335	4	ENSG00000100342	D
ENSG00000128944	4	ENSG00000132010	Dl
ENSG00000129559	4	ENSG00000255526	D
ENSG00000130208	4	ENSG00000116750	Dl
ENSG00000130803	4	ENSG00000196605	Dl
ENSG00000132507	4	ENSG00000253626	D
ENSG00000132522	4	ENSG00000141503	Dl
ENSG00000134184	4	ENSG00000213366	D
ENSG00000137331	4	ENSG00000198113	Dl
ENSG00000137752	4	ENSG00000204397	Dl
ENSG00000140265	4	ENSG00000155592	D
ENSG00000140939	4	ENSG00000132357	Dl
ENSG00000142065	4	ENSG00000181007	D
ENSG00000143369	4	ENSG00000115935	Dl
ENSG00000143434	4	ENSG00000137872	Dl
ENSG00000143443	4	ENSG00000180438	Dl
ENSG00000143633	4	ENSG00000123106	Dl
ENSG00000145247	4	ENSG00000109180	Dl
ENSG00000147789	4	ENSG00000197050	Dl
ENSG00000151366	4	ENSG00000259112	D
ENSG00000152291	4	ENSG00000100285	Dl
ENSG00000152443	4	ENSG00000196724	D
ENSG00000152454	4	ENSG00000204514	D
ENSG00000153044	4	ENSG00000118407	Dl
ENSG00000154957	4	ENSG00000166261	Dl
ENSG00000156853	4	ENSG00000197162	D
ENSG00000159110	4	ENSG00000249624	Dl
ENSG00000159335	4	ENSG00000187514	Dl
ENSG00000159884	4	ENSG00000173230	Dl
ENSG00000160813	4	ENSG00000087365	Dl
ENSG00000160908	4	ENSG00000158691	Dl
ENSG00000161016	4	ENSG00000112651	Dl
ENSG00000162714	4	ENSG00000166261	Dl
ENSG00000163067	4	ENSG00000178187	Dl
ENSG00000163565	4	ENSG00000163564	Dl
ENSG00000163633	4	ENSG00000072952	Dl
ENSG00000164010	4	ENSG00000026950	Dl
ENSG00000165512	4	ENSG00000166526	D
ENSG00000165810	4	ENSG00000111801	Dl
ENSG00000166261	4	ENSG00000006194	Dl
ENSG00000166529	4	ENSG00000186814	Dl
ENSG00000166762	4	ENSG00000183873	Dl
ENSG00000167637	4	ENSG00000197050	D
ENSG00000167702	4	ENSG00000140859	Dl
ENSG00000167766	4	ENSG00000213020	Dl
ENSG00000167775	4	ENSG00000157193	Dl
ENSG00000167785	4	ENSG00000130544	D
ENSG00000169951	4	ENSG00000169955	D
ENSG00000169957	4	ENSG00000102870	Rl
ENSG00000169981	4	ENSG00000198939	D
ENSG00000170631	4	ENSG00000197937	D
ENSG00000170954	4	ENSG00000170949	Dl
ENSG00000171161	4	ENSG00000176293	Dl
ENSG00000171204	4	ENSG00000171202	Dl
ENSG00000171222	4	ENSG00000197037	Dl
ENSG00000171295	4	ENSG00000171291	D
ENSG00000171425	4	ENSG00000171443	D
ENSG00000171466	4	ENSG00000171469	D
ENSG00000171574	4	ENSG00000131849	D
ENSG00000171606	4	ENSG00000141040	Dl
ENSG00000172466	4	ENSG00000187987	D
ENSG00000173221	4	ENSG00000023572	Dl
ENSG00000173480	4	ENSG00000269343	Dl
ENSG00000173875	4	ENSG00000269755	Dl
ENSG00000176024	4	ENSG00000197619	D
ENSG00000177946	4	ENSG00000221944	Dl
ENSG00000178567	4	ENSG00000196275	Rl
ENSG00000178980	4	ENSG00000186838	Dl
ENSG00000179943	4	ENSG00000196267	Dl
ENSG00000180035	4	ENSG00000170631	Dl
ENSG00000180626	4	ENSG00000267041	D
ENSG00000180855	4	ENSG00000196466	D
ENSG00000181135	4	ENSG00000177873	Dl
ENSG00000181315	4	ENSG00000176371	Dl
ENSG00000181666	4	ENSG00000125846	D
ENSG00000006015	3	NA	A
ENSG00000007255	3	ENSG00000182400	D
ENSG00000010361	3	NA	A
ENSG00000034510	3	ENSG00000205542	D
ENSG00000065518	3	NA	A
ENSG00000078061	3	ENSG00000132155	D
ENSG00000083750	3	ENSG00000155876	D
ENSG00000088881	3	ENSG00000108001	D
ENSG00000092330	3	NA	A
ENSG00000106603	3	NA	A
ENSG00000108961	3	NA	A
ENSG00000112149	3	NA	A
ENSG00000125356	3	NA	A
ENSG00000126561	3	ENSG00000173757	D
ENSG00000126756	3	NA	A
ENSG00000127184	3	NA	A
ENSG00000133678	3	NA	A
ENSG00000133983	3	NA	A
ENSG00000134056	3	NA	A
ENSG00000137309	3	ENSG00000149948	D
ENSG00000138613	3	ENSG00000117362	D
ENSG00000156587	3	ENSG00000185651	D
ENSG00000157693	3	NA	A
ENSG00000161265	3	ENSG00000160201	D
ENSG00000161921	3	NA	A
ENSG00000163344	3	NA	A
ENSG00000163608	3	NA	A
ENSG00000164096	3	NA	A
ENSG00000164919	3	NA	A
ENSG00000165169	3	ENSG00000146425	D
ENSG00000165775	3	ENSG00000069509	D
ENSG00000169020	3	NA	A
ENSG00000169239	3	ENSG00000174990	D
ENSG00000170291	3	NA	A
ENSG00000172590	3	NA	A
ENSG00000173264	3	ENSG00000077585	D
ENSG00000176124	3	NA	A
ENSG00000178971	3	NA	A
ENSG00000181610	3	NA	A
ENSG00000002330	3	ENSG00000146112	Dl
ENSG00000006194	3	ENSG00000196345	Dl
ENSG00000006210	3	ENSG00000198824	Dl
ENSG00000006327	3	ENSG00000247746	Dl
ENSG00000008517	3	ENSG00000147408	Dl
ENSG00000010539	3	ENSG00000167981	Dl
ENSG00000026103	3	ENSG00000104689	Dl
ENSG00000027697	3	ENSG00000016402	Dl
ENSG00000031691	3	ENSG00000096872	Dl
ENSG00000051620	3	ENSG00000013583	Dl
ENSG00000059122	3	ENSG00000162076	Dl
ENSG00000067182	3	ENSG00000215788	Dl
ENSG00000070814	3	ENSG00000196531	Dl
ENSG00000074219	3	ENSG00000187079	D
ENSG00000076662	3	ENSG00000105376	D
ENSG00000077238	3	ENSG00000100368	Dl
ENSG00000078487	3	ENSG00000206559	Dl
ENSG00000081870	3	ENSG00000118513	Dl
ENSG00000083807	3	ENSG00000140284	Dl
ENSG00000084207	3	ENSG00000134202	Dl
ENSG00000087074	3	ENSG00000156313	Rl
ENSG00000089327	3	ENSG00000266964	Dl
ENSG00000090554	3	ENSG00000112137	Rl
ENSG00000091972	3	ENSG00000177707	Dl
ENSG00000092036	3	ENSG00000259132	D
ENSG00000099974	3	ENSG00000099977	Dl
ENSG00000099977	3	ENSG00000099974	Dl
ENSG00000100209	3	ENSG00000135924	Dl
ENSG00000100243	3	ENSG00000159348	D
ENSG00000100577	3	ENSG00000148834	Dl
ENSG00000100918	3	ENSG00000155657	Dl
ENSG00000101000	3	ENSG00000158473	Dl
ENSG00000102119	3	ENSG00000120802	Dl
ENSG00000102178	3	ENSG00000186150	Dl
ENSG00000102265	3	ENSG00000035862	Dl
ENSG00000102401	3	ENSG00000126947	D
ENSG00000102977	3	ENSG00000180438	Dl
ENSG00000103121	3	ENSG00000259363	Dl
ENSG00000103145	3	ENSG00000176182	Dl
ENSG00000103199	3	ENSG00000140265	Dl
ENSG00000103343	3	ENSG00000140265	Dl
ENSG00000103852	3	ENSG00000205838	Dl
ENSG00000104518	3	ENSG00000167914	Dl
ENSG00000104872	3	ENSG00000150773	Dl
ENSG00000105053	3	ENSG00000100749	Dl
ENSG00000105499	3	ENSG00000168907	Dl
ENSG00000105559	3	ENSG00000166689	Dl
ENSG00000108064	3	ENSG00000108312	Dl
ENSG00000108474	3	ENSG00000139445	Dl
ENSG00000110011	3	ENSG00000077232	Dl
ENSG00000110104	3	ENSG00000135525	Dl
ENSG00000111247	3	ENSG00000069275	Dl
ENSG00000111261	3	ENSG00000198788	Rl
ENSG00000111321	3	ENSG00000101017	Dl
ENSG00000111331	3	ENSG00000111335	Dl
ENSG00000114735	3	ENSG00000156239	Dl
ENSG00000115042	3	ENSG00000144199	D
ENSG00000116691	3	ENSG00000180438	Dl
ENSG00000117228	3	ENSG00000117226	D
ENSG00000117525	3	ENSG00000164485	Dl
ENSG00000117791	3	ENSG00000186205	Dl
ENSG00000121716	3	ENSG00000085514	D
ENSG00000122386	3	ENSG00000125945	Dl
ENSG00000122861	3	ENSG00000104368	Dl
ENSG00000122862	3	ENSG00000170477	Dl
ENSG00000122952	3	ENSG00000149503	Dl
ENSG00000123609	3	ENSG00000068079	Dl
ENSG00000124107	3	ENSG00000124116	Dl
ENSG00000124243	3	ENSG00000186222	Dl
ENSG00000124762	3	ENSG00000111276	Dl
ENSG00000125148	3	ENSG00000169715	D
ENSG00000125482	3	ENSG00000135164	Dl
ENSG00000125817	3	ENSG00000164296	Dl
ENSG00000125945	3	ENSG00000197050	D
ENSG00000126243	3	ENSG00000128011	D
ENSG00000126453	3	ENSG00000121380	Dl
ENSG00000128563	3	ENSG00000104722	Dl
ENSG00000129226	3	ENSG00000078081	Dl
ENSG00000130479	3	ENSG00000131711	Dl
ENSG00000131115	3	ENSG00000062370	D
ENSG00000131174	3	ENSG00000170516	D
ENSG00000131351	3	ENSG00000019144	Dl
ENSG00000131724	3	ENSG00000123496	Dl
ENSG00000132207	3	ENSG00000181625	D
ENSG00000132274	3	ENSG00000258659	D
ENSG00000132846	3	ENSG00000177494	D
ENSG00000133250	3	ENSG00000129911	Dl
ENSG00000134222	3	ENSG00000180438	Dl
ENSG00000135045	3	ENSG00000169436	Rl
ENSG00000135213	3	ENSG00000196313	D
ENSG00000135622	3	ENSG00000168758	Dl
ENSG00000135637	3	ENSG00000064687	Dl
ENSG00000135899	3	ENSG00000079263	Dl
ENSG00000136699	3	ENSG00000166004	Dl
ENSG00000137726	3	ENSG00000255245	D
ENSG00000138085	3	ENSG00000171462	Dl
ENSG00000140104	3	ENSG00000119844	Dl
ENSG00000140464	3	ENSG00000169871	Dl
ENSG00000140987	3	ENSG00000140265	D
ENSG00000140993	3	ENSG00000183340	Dl
ENSG00000141219	3	ENSG00000241468	Dl
ENSG00000141971	3	ENSG00000196814	Dl
ENSG00000142166	3	ENSG00000243646	Dl
ENSG00000145014	3	ENSG00000184381	Dl
ENSG00000146112	3	ENSG00000176058	Dl
ENSG00000146859	3	ENSG00000171227	Dl
ENSG00000148671	3	ENSG00000197910	Dl
ENSG00000148814	3	ENSG00000148356	Dl
ENSG00000149489	3	ENSG00000112619	Dl
ENSG00000149636	3	ENSG00000133739	Dl
ENSG00000149932	3	ENSG00000106609	Dl
ENSG00000151131	3	ENSG00000088726	Dl
ENSG00000152558	3	ENSG00000180438	Dl
ENSG00000156411	3	ENSG00000156639	Dl
ENSG00000156500	3	ENSG00000187866	Dl
ENSG00000158301	3	ENSG00000198932	D
ENSG00000158427	3	ENSG00000158164	D
ENSG00000158941	3	ENSG00000060339	Dl
ENSG00000159055	3	ENSG00000104147	Dl
ENSG00000159128	3	ENSG00000243646	Dl
ENSG00000159348	3	ENSG00000100243	D
ENSG00000159917	3	ENSG00000204920	Dl
ENSG00000160214	3	ENSG00000160208	Dl
ENSG00000160284	3	ENSG00000186583	Dl
ENSG00000160712	3	ENSG00000137070	Dl
ENSG00000161249	3	ENSG00000203782	Dl
ENSG00000161277	3	ENSG00000177683	Dl
ENSG00000161692	3	ENSG00000006634	Dl
ENSG00000161955	3	ENSG00000248871	Dl
ENSG00000162086	3	ENSG00000186376	Dl
ENSG00000163191	3	ENSG00000160678	Dl
ENSG00000164011	3	ENSG00000176371	D
ENSG00000165507	3	ENSG00000165238	Rl
ENSG00000166669	3	ENSG00000171681	Rl
ENSG00000166704	3	ENSG00000096654	Dl
ENSG00000166750	3	ENSG00000154760	D
ENSG00000166801	3	ENSG00000189057	Dl
ENSG00000167384	3	ENSG00000166704	D
ENSG00000167523	3	ENSG00000173559	Dl
ENSG00000167595	3	ENSG00000132024	Dl
ENSG00000167642	3	ENSG00000267748	Dl
ENSG00000167685	3	ENSG00000167840	Dl
ENSG00000167779	3	ENSG00000115461	Dl
ENSG00000168005	3	ENSG00000133226	Dl
ENSG00000168071	3	ENSG00000115355	Dl
ENSG00000168159	3	ENSG00000162931	Dl
ENSG00000168404	3	ENSG00000139625	Dl
ENSG00000168517	3	ENSG00000186834	Dl
ENSG00000168899	3	ENSG00000220205	Dl
ENSG00000171792	3	ENSG00000145113	Dl
ENSG00000171984	3	ENSG00000006638	Dl
ENSG00000172058	3	ENSG00000205572	D
ENSG00000172183	3	ENSG00000181026	Dl
ENSG00000172301	3	ENSG00000106263	Dl
ENSG00000172663	3	ENSG00000256463	Dl
ENSG00000173511	3	ENSG00000112715	Dl
ENSG00000173715	3	ENSG00000269449	Dl
ENSG00000174059	3	ENSG00000169876	Dl
ENSG00000174109	3	ENSG00000087365	Dl
ENSG00000174796	3	ENSG00000168152	Dl
ENSG00000175482	3	ENSG00000161714	Dl
ENSG00000175854	3	ENSG00000127124	Dl
ENSG00000176046	3	ENSG00000185290	Dl
ENSG00000176340	3	ENSG00000256100	Dl
ENSG00000176714	3	ENSG00000144674	Dl
ENSG00000176953	3	ENSG00000228532	Dl
ENSG00000177556	3	ENSG00000173992	Dl
ENSG00000180089	3	ENSG00000151117	Dl
ENSG00000181274	3	ENSG00000165879	D
ENSG00000181458	3	ENSG00000151715	Dl
ENSG00000181481	3	ENSG00000132109	Dl
ENSG00000005882	2	ENSG00000152256	D
ENSG00000009780	2	ENSG00000077458	D
ENSG00000013441	2	ENSG00000113240	D
ENSG00000015475	2	NA	A
ENSG00000047230	2	ENSG00000171793	D
ENSG00000049130	2	NA	A
ENSG00000055211	2	NA	A
ENSG00000057935	2	ENSG00000182979	D
ENSG00000064763	2	ENSG00000197601	D
ENSG00000065029	2	ENSG00000166478	D
ENSG00000065665	2	ENSG00000058262	D
ENSG00000071242	2	ENSG00000177189	D
ENSG00000072163	2	ENSG00000169756	D
ENSG00000072832	2	ENSG00000113657	D
ENSG00000085491	2	ENSG00000148339	D
ENSG00000090097	2	ENSG00000183570	D
ENSG00000096060	2	ENSG00000004478	D
ENSG00000100376	2	ENSG00000197798	D
ENSG00000102038	2	ENSG00000153147	D
ENSG00000108187	2	NA	A
ENSG00000110031	2	ENSG00000089159	D
ENSG00000110697	2	ENSG00000090975	D
ENSG00000112576	2	ENSG00000118971	D
ENSG00000112855	2	ENSG00000170445	D
ENSG00000113504	2	ENSG00000124140	D
ENSG00000114544	2	ENSG00000133065	D
ENSG00000117280	2	ENSG00000118508	D
ENSG00000120727	2	ENSG00000124374	D
ENSG00000124067	2	ENSG00000140199	D
ENSG00000125520	2	ENSG00000164684	D
ENSG00000125843	2	NA	A
ENSG00000125868	2	ENSG00000172757	D
ENSG00000125870	2	ENSG00000077312	D
ENSG00000127540	2	ENSG00000267059	D
ENSG00000128641	2	ENSG00000166866	D
ENSG00000130021	2	NA	A
ENSG00000132541	2	NA	A
ENSG00000135390	2	ENSG00000154518	D
ENSG00000136720	2	ENSG00000185352	D
ENSG00000136897	2	NA	A
ENSG00000137720	2	NA	A
ENSG00000140678	2	ENSG00000156886	D
ENSG00000140961	2	ENSG00000164823	D
ENSG00000142684	2	NA	A
ENSG00000142920	2	ENSG00000115758	D
ENSG00000145284	2	ENSG00000099194	D
ENSG00000149716	2	NA	A
ENSG00000152642	2	ENSG00000167588	D
ENSG00000160633	2	ENSG00000130254	D
ENSG00000162384	2	NA	A
ENSG00000163320	2	NA	A
ENSG00000163738	2	ENSG00000065911	D
ENSG00000163964	2	NA	A
ENSG00000164088	2	ENSG00000111110	D
ENSG00000165060	2	NA	A
ENSG00000166452	2	NA	A
ENSG00000169689	2	NA	A
ENSG00000171700	2	ENSG00000147509	D
ENSG00000171703	2	ENSG00000187735	D
ENSG00000173436	2	ENSG00000270136	D
ENSG00000174917	2	NA	A
ENSG00000174943	2	ENSG00000110906	D
ENSG00000175048	2	ENSG00000204160	D
ENSG00000177732	2	ENSG00000176887	D
ENSG00000010318	2	ENSG00000092140	Dl
ENSG00000012048	2	ENSG00000152591	Dl
ENSG00000023191	2	ENSG00000142405	Dl
ENSG00000037042	2	ENSG00000131462	D
ENSG00000044090	2	ENSG00000112659	Dl
ENSG00000046647	2	ENSG00000147065	Dl
ENSG00000051596	2	ENSG00000196363	Dl
ENSG00000072042	2	ENSG00000139988	D
ENSG00000074842	2	ENSG00000167674	Dl
ENSG00000081791	2	ENSG00000071537	Dl
ENSG00000100065	2	ENSG00000198286	Dl
ENSG00000100319	2	ENSG00000128016	Dl
ENSG00000101017	2	ENSG00000141655	Dl
ENSG00000101307	2	ENSG00000260861	Dl
ENSG00000104228	2	ENSG00000154370	Dl
ENSG00000104714	2	ENSG00000156313	Rl
ENSG00000105058	2	ENSG00000109061	Dl
ENSG00000105127	2	ENSG00000011243	Dl
ENSG00000105355	2	ENSG00000147872	Dl
ENSG00000106991	2	ENSG00000069702	Dl
ENSG00000107798	2	ENSG00000173239	D
ENSG00000110108	2	ENSG00000184992	Dl
ENSG00000112078	2	ENSG00000148925	Dl
ENSG00000113845	2	ENSG00000138297	Dl
ENSG00000116497	2	ENSG00000152591	Dl
ENSG00000116668	2	ENSG00000070366	Dl
ENSG00000117616	2	ENSG00000159140	Dl
ENSG00000117862	2	ENSG00000173467	Dl
ENSG00000118495	2	ENSG00000181690	Dl
ENSG00000119574	2	ENSG00000181722	Dl
ENSG00000119977	2	ENSG00000204852	Dl
ENSG00000120889	2	ENSG00000173530	D
ENSG00000122068	2	ENSG00000160352	Dl
ENSG00000123106	2	ENSG00000184206	Dl
ENSG00000124541	2	ENSG00000128573	Dl
ENSG00000124588	2	ENSG00000181019	Dl
ENSG00000125458	2	ENSG00000205309	D
ENSG00000125629	2	ENSG00000186480	D
ENSG00000125841	2	ENSG00000152954	Dl
ENSG00000127452	2	ENSG00000183580	Dl
ENSG00000127666	2	ENSG00000243414	Dl
ENSG00000132286	2	ENSG00000265264	D
ENSG00000132561	2	ENSG00000124159	Dl
ENSG00000133466	2	ENSG00000184471	D
ENSG00000135596	2	ENSG00000243156	Dl
ENSG00000135828	2	ENSG00000134313	Rl
ENSG00000135838	2	ENSG00000241935	Dl
ENSG00000136147	2	ENSG00000156531	Dl
ENSG00000137100	2	ENSG00000133739	Dl
ENSG00000137210	2	ENSG00000111843	Dl
ENSG00000137409	2	ENSG00000109919	Dl
ENSG00000138050	2	ENSG00000134077	Dl
ENSG00000142733	2	ENSG00000197442	Dl
ENSG00000143742	2	ENSG00000177192	Dl
ENSG00000145723	2	ENSG00000205978	Dl
ENSG00000146223	2	ENSG00000147604	Dl
ENSG00000147649	2	ENSG00000100285	Dl
ENSG00000148288	2	ENSG00000160271	Dl
ENSG00000149115	2	ENSG00000116690	Dl
ENSG00000149131	2	ENSG00000167711	Dl
ENSG00000149600	2	ENSG00000140365	Dl
ENSG00000150527	2	ENSG00000258941	Dl
ENSG00000153406	2	ENSG00000100266	Dl
ENSG00000154589	2	ENSG00000112799	Dl
ENSG00000154743	2	ENSG00000205755	Dl
ENSG00000156831	2	ENSG00000115355	Dl
ENSG00000158373	2	ENSG00000233822	D
ENSG00000160208	2	ENSG00000160214	Dl
ENSG00000161618	2	ENSG00000128918	Dl
ENSG00000161904	2	ENSG00000174106	Dl
ENSG00000163319	2	ENSG00000204568	Dl
ENSG00000163322	2	ENSG00000165660	Dl
ENSG00000163904	2	ENSG00000079387	Dl
ENSG00000164054	2	ENSG00000198892	Dl
ENSG00000164611	2	ENSG00000250254	D
ENSG00000164897	2	ENSG00000168591	Dl
ENSG00000164967	2	ENSG00000178718	Dl
ENSG00000166352	2	ENSG00000055609	Dl
ENSG00000166532	2	ENSG00000177181	D
ENSG00000167799	2	ENSG00000140876	Dl
ENSG00000167862	2	ENSG00000058600	Dl
ENSG00000168101	2	ENSG00000198585	D
ENSG00000168152	2	ENSG00000174796	Dl
ENSG00000168175	2	ENSG00000196531	Dl
ENSG00000169100	2	ENSG00000005022	D
ENSG00000169255	2	ENSG00000183778	Dl
ENSG00000169570	2	ENSG00000154310	Dl
ENSG00000170260	2	ENSG00000204946	Dl
ENSG00000170265	2	ENSG00000170260	Dl
ENSG00000170270	2	ENSG00000130940	Dl
ENSG00000170469	2	ENSG00000126001	Dl
ENSG00000170667	2	ENSG00000105808	D
ENSG00000171867	2	ENSG00000171403	Rl
ENSG00000172613	2	ENSG00000151164	Dl
ENSG00000173209	2	ENSG00000100591	Dl
ENSG00000173269	2	ENSG00000138080	Dl
ENSG00000173451	2	ENSG00000258064	Dl
ENSG00000174718	2	ENSG00000038219	Dl
ENSG00000175548	2	ENSG00000139133	D
ENSG00000175634	2	ENSG00000108443	D
ENSG00000177082	2	ENSG00000162521	Dl
ENSG00000177963	2	ENSG00000111785	Dl
ENSG00000181163	2	ENSG00000107833	Dl
ENSG00000181220	2	ENSG00000196453	Dl
ENSG00000006125	1	ENSG00000100280	D
ENSG00000006534	1	ENSG00000132746	D
ENSG00000011566	1	ENSG00000012983	D
ENSG00000011638	1	NA	A
ENSG00000018408	1	ENSG00000137693	D
ENSG00000018610	1	NA	A
ENSG00000029993	1	ENSG00000189403	D
ENSG00000035687	1	ENSG00000185100	D
ENSG00000037241	1	ENSG00000161970	D
ENSG00000048392	1	ENSG00000171848	D
ENSG00000049245	1	ENSG00000220205	D
ENSG00000052795	1	ENSG00000217128	D
ENSG00000054148	1	NA	A
ENSG00000058668	1	ENSG00000070961	D
ENSG00000060138	1	ENSG00000065978	D
ENSG00000064961	1	ENSG00000140382	D
ENSG00000067560	1	ENSG00000155366	D
ENSG00000070018	1	ENSG00000162337	D
ENSG00000072210	1	ENSG00000108602	D
ENSG00000072422	1	ENSG00000008853	D
ENSG00000074603	1	ENSG00000142002	D
ENSG00000075142	1	ENSG00000115271	D
ENSG00000075223	1	ENSG00000001617	D
ENSG00000075303	1	ENSG00000013306	D
ENSG00000075651	1	ENSG00000129219	D
ENSG00000076053	1	ENSG00000255663	D
ENSG00000077157	1	ENSG00000058272	D
ENSG00000078246	1	ENSG00000166402	D
ENSG00000078668	1	ENSG00000165637	D
ENSG00000079335	1	ENSG00000081377	D
ENSG00000086062	1	ENSG00000117411	D
ENSG00000086300	1	ENSG00000002919	D
ENSG00000087086	1	ENSG00000167996	D
ENSG00000088986	1	ENSG00000121083	D
ENSG00000089050	1	NA	A
ENSG00000092208	1	NA	A
ENSG00000097033	1	ENSG00000148341	D
ENSG00000100292	1	ENSG00000103415	D
ENSG00000100320	1	ENSG00000078328	D
ENSG00000100461	1	ENSG00000131051	D
ENSG00000100865	1	NA	A
ENSG00000100889	1	ENSG00000124253	D
ENSG00000101079	1	ENSG00000104419	D
ENSG00000101844	1	ENSG00000168397	D
ENSG00000101911	1	ENSG00000147224	D
ENSG00000102879	1	ENSG00000172725	D
ENSG00000104064	1	ENSG00000143458	D
ENSG00000104081	1	NA	A
ENSG00000104375	1	ENSG00000101109	D
ENSG00000104388	1	ENSG00000129472	D
ENSG00000104723	1	ENSG00000102158	D
ENSG00000105438	1	ENSG00000136240	D
ENSG00000105568	1	ENSG00000137713	D
ENSG00000106009	1	NA	A
ENSG00000106089	1	ENSG00000099365	D
ENSG00000106399	1	NA	A
ENSG00000106605	1	NA	A
ENSG00000106617	1	ENSG00000181929	D
ENSG00000107020	1	NA	A
ENSG00000107077	1	ENSG00000066135	D
ENSG00000107341	1	ENSG00000099804	D
ENSG00000107625	1	ENSG00000165732	D
ENSG00000108984	1	ENSG00000034152	D
ENSG00000109654	1	ENSG00000110171	D
ENSG00000109846	1	ENSG00000160202	D
ENSG00000110911	1	ENSG00000018280	D
ENSG00000111348	1	ENSG00000141522	D
ENSG00000111371	1	ENSG00000139209	D
ENSG00000111540	1	ENSG00000108774	D
ENSG00000111875	1	ENSG00000105011	D
ENSG00000111907	1	ENSG00000076554	D
ENSG00000112110	1	NA	A
ENSG00000112242	1	ENSG00000007968	D
ENSG00000112893	1	ENSG00000196547	D
ENSG00000113368	1	ENSG00000176619	D
ENSG00000113732	1	ENSG00000171130	D
ENSG00000113811	1	NA	A
ENSG00000114030	1	ENSG00000025800	D
ENSG00000114126	1	ENSG00000198176	D
ENSG00000114166	1	ENSG00000108773	D
ENSG00000114554	1	ENSG00000130827	D
ENSG00000115392	1	NA	A
ENSG00000115548	1	ENSG00000120733	D
ENSG00000115750	1	NA	A
ENSG00000116266	1	ENSG00000136854	D
ENSG00000116922	1	NA	A
ENSG00000117500	1	ENSG00000099203	D
ENSG00000117697	1	NA	A
ENSG00000118369	1	ENSG00000170185	D
ENSG00000118420	1	NA	A
ENSG00000118596	1	ENSG00000155380	D
ENSG00000119314	1	ENSG00000011304	D
ENSG00000119878	1	NA	A
ENSG00000119965	1	NA	A
ENSG00000120694	1	ENSG00000170606	D
ENSG00000122566	1	ENSG00000170144	D
ENSG00000122642	1	ENSG00000141756	D
ENSG00000122643	1	ENSG00000141698	D
ENSG00000122644	1	ENSG00000188042	D
ENSG00000122779	1	ENSG00000197323	D
ENSG00000122873	1	ENSG00000145354	D
ENSG00000123353	1	ENSG00000128699	D
ENSG00000123358	1	ENSG00000153234	D
ENSG00000123472	1	NA	A
ENSG00000123989	1	ENSG00000033100	D
ENSG00000124126	1	ENSG00000046889	D
ENSG00000124198	1	ENSG00000066777	D
ENSG00000125944	1	ENSG00000135316	D
ENSG00000126351	1	ENSG00000151090	D
ENSG00000127314	1	ENSG00000116473	D
ENSG00000127511	1	ENSG00000169375	D
ENSG00000127955	1	ENSG00000065135	D
ENSG00000128245	1	ENSG00000170027	D
ENSG00000128513	1	NA	A
ENSG00000129250	1	ENSG00000054523	D
ENSG00000130023	1	NA	A
ENSG00000130766	1	ENSG00000080546	D
ENSG00000132003	1	ENSG00000162415	D
ENSG00000132466	1	ENSG00000131503	D
ENSG00000132676	1	NA	A
ENSG00000132793	1	ENSG00000101577	D
ENSG00000132824	1	ENSG00000111897	D
ENSG00000133112	1	NA	A
ENSG00000134248	1	NA	A
ENSG00000134294	1	ENSG00000139209	D
ENSG00000134986	1	NA	A
ENSG00000135678	1	ENSG00000108582	D
ENSG00000136104	1	NA	A
ENSG00000136261	1	ENSG00000082153	D
ENSG00000136521	1	NA	A
ENSG00000136522	1	NA	A
ENSG00000136710	1	NA	A
ENSG00000136827	1	ENSG00000136816	D
ENSG00000137075	1	ENSG00000146083	D
ENSG00000137364	1	NA	A
ENSG00000137393	1	ENSG00000151692	D
ENSG00000137575	1	ENSG00000125775	D
ENSG00000138279	1	ENSG00000122359	D
ENSG00000138709	1	ENSG00000155506	D
ENSG00000138758	1	ENSG00000125354	D
ENSG00000138767	1	ENSG00000113300	D
ENSG00000138821	1	ENSG00000104635	D
ENSG00000139163	1	ENSG00000143845	D
ENSG00000139579	1	ENSG00000173559	D
ENSG00000140450	1	ENSG00000113369	D
ENSG00000140471	1	NA	A
ENSG00000140650	1	ENSG00000100417	D
ENSG00000141295	1	ENSG00000144306	D
ENSG00000141380	1	ENSG00000184402	D
ENSG00000143222	1	NA	A
ENSG00000143252	1	NA	A
ENSG00000143457	1	ENSG00000113384	D
ENSG00000143543	1	NA	A
ENSG00000143549	1	ENSG00000140416	D
ENSG00000143776	1	ENSG00000198752	D
ENSG00000144233	1	ENSG00000101935	D
ENSG00000144524	1	ENSG00000111652	D
ENSG00000144566	1	ENSG00000108774	D
ENSG00000144579	1	ENSG00000144677	D
ENSG00000144635	1	ENSG00000135720	D
ENSG00000145088	1	ENSG00000144597	D
ENSG00000145335	1	ENSG00000074317	D
ENSG00000145416	1	ENSG00000165406	D
ENSG00000145725	1	ENSG00000168781	D
ENSG00000147164	1	ENSG00000112335	D
ENSG00000148090	1	ENSG00000121310	D
ENSG00000148153	1	NA	A
ENSG00000149196	1	NA	A
ENSG00000149212	1	ENSG00000080546	D
ENSG00000149218	1	NA	A
ENSG00000149289	1	ENSG00000102053	D
ENSG00000149532	1	ENSG00000111605	D
ENSG00000149798	1	ENSG00000163171	D
ENSG00000150433	1	NA	A
ENSG00000150867	1	ENSG00000141720	D
ENSG00000151292	1	ENSG00000169118	D
ENSG00000151422	1	ENSG00000182511	D
ENSG00000151883	1	ENSG00000137817	D
ENSG00000152061	1	ENSG00000011454	D
ENSG00000152455	1	ENSG00000101945	D
ENSG00000152795	1	ENSG00000138668	D
ENSG00000153048	1	ENSG00000172346	D
ENSG00000153561	1	ENSG00000145916	D
ENSG00000153790	1	NA	A
ENSG00000153989	1	NA	A
ENSG00000153993	1	ENSG00000075213	D
ENSG00000154310	1	ENSG00000071054	D
ENSG00000155849	1	ENSG00000062598	D
ENSG00000156052	1	ENSG00000088256	D
ENSG00000156875	1	ENSG00000148110	D
ENSG00000157110	1	ENSG00000166831	D
ENSG00000157181	1	NA	A
ENSG00000157554	1	ENSG00000151702	D
ENSG00000158169	1	NA	A
ENSG00000158467	1	ENSG00000168710	D
ENSG00000158470	1	ENSG00000118276	D
ENSG00000158526	1	NA	A
ENSG00000158863	1	ENSG00000151553	D
ENSG00000158882	1	ENSG00000130204	D
ENSG00000159216	1	ENSG00000124813	D
ENSG00000159388	1	ENSG00000133639	D
ENSG00000160055	1	NA	A
ENSG00000160190	1	ENSG00000134955	D
ENSG00000160221	1	NA	A
ENSG00000160563	1	NA	A
ENSG00000161558	1	NA	A
ENSG00000161677	1	ENSG00000100221	D
ENSG00000161791	1	ENSG00000157827	D
ENSG00000162909	1	ENSG00000014216	D
ENSG00000162959	1	NA	A
ENSG00000163281	1	ENSG00000113552	D
ENSG00000163683	1	NA	A
ENSG00000164105	1	ENSG00000164576	D
ENSG00000164111	1	ENSG00000196975	D
ENSG00000164118	1	NA	A
ENSG00000164144	1	ENSG00000132254	D
ENSG00000164172	1	NA	A
ENSG00000164867	1	ENSG00000089250	D
ENSG00000165233	1	NA	A
ENSG00000165792	1	NA	A
ENSG00000166025	1	ENSG00000126016	D
ENSG00000166123	1	ENSG00000167701	D
ENSG00000166128	1	ENSG00000167461	D
ENSG00000166167	1	ENSG00000072803	D
ENSG00000166347	1	ENSG00000103018	D
ENSG00000166451	1	NA	A
ENSG00000167118	1	NA	A
ENSG00000167363	1	ENSG00000141560	D
ENSG00000167397	1	ENSG00000255439	D
ENSG00000168092	1	ENSG00000079462	D
ENSG00000168246	1	ENSG00000165886	D
ENSG00000168275	1	NA	A
ENSG00000168300	1	ENSG00000203880	D
ENSG00000168476	1	ENSG00000132563	D
ENSG00000168938	1	ENSG00000166794	D
ENSG00000169499	1	ENSG00000107679	D
ENSG00000169902	1	ENSG00000128294	D
ENSG00000170035	1	ENSG00000182247	D
ENSG00000170088	1	NA	A
ENSG00000170275	1	ENSG00000141696	D
ENSG00000170485	1	ENSG00000134852	D
ENSG00000170634	1	ENSG00000119640	D
ENSG00000171262	1	ENSG00000119812	D
ENSG00000171843	1	ENSG00000130382	D
ENSG00000172340	1	ENSG00000136143	D
ENSG00000172348	1	ENSG00000117602	D
ENSG00000172428	1	NA	A
ENSG00000172586	1	NA	A
ENSG00000172757	1	ENSG00000165410	D
ENSG00000172766	1	ENSG00000164134	D
ENSG00000172840	1	ENSG00000164951	D
ENSG00000173273	1	ENSG00000107854	D
ENSG00000173926	1	ENSG00000099785	D
ENSG00000174136	1	ENSG00000182175	D
ENSG00000174177	1	NA	A
ENSG00000174628	1	NA	A
ENSG00000175155	1	ENSG00000100027	D
ENSG00000175215	1	ENSG00000144677	D
ENSG00000175470	1	ENSG00000221914	D
ENSG00000175643	1	NA	A
ENSG00000175938	1	ENSG00000182500	D
ENSG00000176386	1	NA	A
ENSG00000177225	1	NA	A
ENSG00000177576	1	NA	A
ENSG00000177854	1	NA	A
ENSG00000177917	1	NA	A
ENSG00000179335	1	ENSG00000176444	D
ENSG00000179958	1	NA	A
ENSG00000180008	1	ENSG00000171150	D
ENSG00000180190	1	NA	A
ENSG00000180773	1	ENSG00000123643	D
ENSG00000180776	1	ENSG00000104219	D
ENSG00000181467	1	ENSG00000125249	R
ENSG00000001460	1	ENSG00000163116	Dl
ENSG00000001497	1	ENSG00000196132	Dl
ENSG00000002586	1	ENSG00000102181	Dl
ENSG00000003147	1	ENSG00000163596	D
ENSG00000003402	1	ENSG00000064012	Dl
ENSG00000004534	1	ENSG00000003756	Dl
ENSG00000004777	1	ENSG00000134909	Dl
ENSG00000005486	1	ENSG00000100263	Dl
ENSG00000006118	1	ENSG00000181234	Dl
ENSG00000006634	1	ENSG00000161692	Dl
ENSG00000008282	1	ENSG00000102003	Dl
ENSG00000010270	1	ENSG00000131748	Dl
ENSG00000011132	1	ENSG00000107282	Dl
ENSG00000011260	1	ENSG00000140395	Dl
ENSG00000011295	1	ENSG00000126214	Dl
ENSG00000013374	1	ENSG00000118898	Dl
ENSG00000013392	1	ENSG00000156253	Dl
ENSG00000013583	1	ENSG00000051620	Dl
ENSG00000015479	1	ENSG00000203867	Dl
ENSG00000023608	1	ENSG00000234545	Dl
ENSG00000026297	1	ENSG00000249141	Dl
ENSG00000026508	1	ENSG00000133800	Dl
ENSG00000027001	1	ENSG00000172009	Dl
ENSG00000028116	1	ENSG00000100749	Dl
ENSG00000029363	1	ENSG00000054118	Dl
ENSG00000030110	1	ENSG00000171791	Dl
ENSG00000038274	1	ENSG00000147383	Dl
ENSG00000047365	1	ENSG00000186635	Dl
ENSG00000048828	1	ENSG00000204352	Dl
ENSG00000049246	1	ENSG00000179094	Dl
ENSG00000049883	1	ENSG00000113048	Dl
ENSG00000050344	1	ENSG00000082641	Dl
ENSG00000050426	1	ENSG00000168924	Dl
ENSG00000051825	1	ENSG00000102189	Dl
ENSG00000053371	1	ENSG00000162482	D
ENSG00000055332	1	ENSG00000114904	Dl
ENSG00000058673	1	ENSG00000165805	Dl
ENSG00000062194	1	ENSG00000159592	Dl
ENSG00000064199	1	ENSG00000114302	Dl
ENSG00000064225	1	ENSG00000110080	Dl
ENSG00000064607	1	ENSG00000105705	Dl
ENSG00000065883	1	ENSG00000167258	Dl
ENSG00000066583	1	ENSG00000063241	Dl
ENSG00000066697	1	ENSG00000251349	Dl
ENSG00000069399	1	ENSG00000146232	Dl
ENSG00000072135	1	ENSG00000134242	Dl
ENSG00000077348	1	ENSG00000178896	Dl
ENSG00000077809	1	ENSG00000174428	Dl
ENSG00000078269	1	ENSG00000159082	Dl
ENSG00000078804	1	ENSG00000164938	Dl
ENSG00000080200	1	ENSG00000112297	Dl
ENSG00000082512	1	ENSG00000131323	Dl
ENSG00000083093	1	ENSG00000118482	Dl
ENSG00000083635	1	ENSG00000184922	Rl
ENSG00000085644	1	ENSG00000103199	Dl
ENSG00000085871	1	ENSG00000213316	Dl
ENSG00000087206	1	ENSG00000104722	Dl
ENSG00000087301	1	ENSG00000167004	Dl
ENSG00000088451	1	ENSG00000115652	Dl
ENSG00000088992	1	ENSG00000187446	Dl
ENSG00000089063	1	ENSG00000080986	Dl
ENSG00000089248	1	ENSG00000006016	Rl
ENSG00000089289	1	ENSG00000131323	Dl
ENSG00000089639	1	ENSG00000180448	Dl
ENSG00000090060	1	ENSG00000218823	D
ENSG00000091317	1	ENSG00000183723	Dl
ENSG00000091490	1	ENSG00000101251	Dl
ENSG00000091527	1	ENSG00000112406	Dl
ENSG00000092199	1	ENSG00000179172	D
ENSG00000095209	1	ENSG00000072954	Dl
ENSG00000096092	1	ENSG00000111843	D
ENSG00000099385	1	ENSG00000106635	Dl
ENSG00000100092	1	ENSG00000140750	Dl
ENSG00000100097	1	ENSG00000100079	Dl
ENSG00000100225	1	ENSG00000112146	Dl
ENSG00000100242	1	ENSG00000164828	Dl
ENSG00000100307	1	ENSG00000141582	Dl
ENSG00000100311	1	ENSG00000197461	Dl
ENSG00000100360	1	ENSG00000111737	Dl
ENSG00000100578	1	ENSG00000255103	Dl
ENSG00000100599	1	ENSG00000132669	Dl
ENSG00000100629	1	ENSG00000133026	Dl
ENSG00000100802	1	ENSG00000132854	Dl
ENSG00000101546	1	ENSG00000267127	Dl
ENSG00000101846	1	ENSG00000157399	D
ENSG00000102316	1	ENSG00000067445	Dl
ENSG00000102897	1	ENSG00000083099	Dl
ENSG00000103226	1	ENSG00000103512	D
ENSG00000103540	1	ENSG00000047410	Dl
ENSG00000103550	1	ENSG00000100285	Dl
ENSG00000104320	1	ENSG00000143702	Dl
ENSG00000104472	1	ENSG00000066136	Dl
ENSG00000104886	1	ENSG00000198324	Dl
ENSG00000104979	1	ENSG00000184357	Dl
ENSG00000105136	1	ENSG00000152439	D
ENSG00000105341	1	ENSG00000125375	Dl
ENSG00000105619	1	ENSG00000160460	Dl
ENSG00000105810	1	ENSG00000135446	D
ENSG00000105939	1	ENSG00000059378	Dl
ENSG00000106012	1	ENSG00000133026	Dl
ENSG00000106330	1	ENSG00000101928	Dl
ENSG00000106608	1	ENSG00000132357	Dl
ENSG00000106682	1	ENSG00000063046	Dl
ENSG00000106733	1	ENSG00000077009	D
ENSG00000106785	1	ENSG00000204599	Dl
ENSG00000107175	1	ENSG00000143578	Dl
ENSG00000107201	1	ENSG00000115267	Dl
ENSG00000107290	1	ENSG00000005007	Dl
ENSG00000107338	1	ENSG00000255872	Dl
ENSG00000107771	1	ENSG00000184305	Dl
ENSG00000108010	1	ENSG00000182512	Dl
ENSG00000108021	1	ENSG00000163946	Dl
ENSG00000108239	1	ENSG00000132405	Dl
ENSG00000108278	1	ENSG00000119787	Dl
ENSG00000108518	1	ENSG00000070087	D
ENSG00000109180	1	ENSG00000145247	Dl
ENSG00000109390	1	ENSG00000198208	Dl
ENSG00000109794	1	ENSG00000138286	Dl
ENSG00000109881	1	ENSG00000164114	Dl
ENSG00000109917	1	ENSG00000167173	Dl
ENSG00000110330	1	ENSG00000023445	Dl
ENSG00000110696	1	ENSG00000130528	Dl
ENSG00000111271	1	ENSG00000240303	Dl
ENSG00000111554	1	ENSG00000104722	Dl
ENSG00000111727	1	ENSG00000172534	Dl
ENSG00000111775	1	ENSG00000226976	D
ENSG00000111860	1	ENSG00000130695	Dl
ENSG00000112029	1	ENSG00000156509	Dl
ENSG00000112695	1	ENSG00000161281	D
ENSG00000112977	1	ENSG00000163331	Dl
ENSG00000113594	1	ENSG00000145623	Dl
ENSG00000114473	1	ENSG00000166578	Dl
ENSG00000114670	1	ENSG00000114904	Dl
ENSG00000114686	1	ENSG00000140986	Dl
ENSG00000114744	1	ENSG00000148444	Dl
ENSG00000114784	1	ENSG00000173812	D
ENSG00000115271	1	ENSG00000075142	D
ENSG00000115310	1	ENSG00000139970	Dl
ENSG00000115468	1	ENSG00000142634	D
ENSG00000115539	1	ENSG00000163440	D
ENSG00000115594	1	ENSG00000115598	Dl
ENSG00000115841	1	ENSG00000137824	Dl
ENSG00000116095	1	ENSG00000106086	Dl
ENSG00000116127	1	ENSG00000205277	Dl
ENSG00000116151	1	ENSG00000169402	Dl
ENSG00000116678	1	ENSG00000134352	Dl
ENSG00000116741	1	ENSG00000138835	Dl
ENSG00000116957	1	ENSG00000154114	Dl
ENSG00000117036	1	ENSG00000105722	Dl
ENSG00000117335	1	ENSG00000197721	Dl
ENSG00000117419	1	ENSG00000104626	Dl
ENSG00000117533	1	ENSG00000049245	Dl
ENSG00000118418	1	ENSG00000198830	D
ENSG00000118507	1	ENSG00000138303	Dl
ENSG00000118960	1	ENSG00000028528	Dl
ENSG00000119138	1	ENSG00000169926	Dl
ENSG00000119397	1	ENSG00000100345	Dl
ENSG00000119906	1	ENSG00000168754	Dl
ENSG00000120137	1	ENSG00000125779	Dl
ENSG00000120159	1	ENSG00000203782	Dl
ENSG00000120254	1	ENSG00000176134	Dl
ENSG00000120306	1	ENSG00000139734	Dl
ENSG00000120533	1	ENSG00000160691	Dl
ENSG00000120688	1	ENSG00000196504	Dl
ENSG00000120690	1	ENSG00000102034	Dl
ENSG00000120915	1	ENSG00000172031	Dl
ENSG00000121864	1	ENSG00000005889	Dl
ENSG00000122033	1	ENSG00000153006	Dl
ENSG00000122034	1	ENSG00000166478	Dl
ENSG00000122417	1	ENSG00000136811	Dl
ENSG00000122481	1	ENSG00000271092	Dl
ENSG00000123080	1	ENSG00000129355	Dl
ENSG00000123427	1	ENSG00000144401	Dl
ENSG00000123545	1	ENSG00000151914	Dl
ENSG00000123975	1	ENSG00000268942	D
ENSG00000124172	1	ENSG00000180389	D
ENSG00000124226	1	ENSG00000158717	Dl
ENSG00000124380	1	ENSG00000145833	Dl
ENSG00000124593	1	ENSG00000139174	Dl
ENSG00000124795	1	ENSG00000104722	Dl
ENSG00000125779	1	ENSG00000152782	Dl
ENSG00000125827	1	ENSG00000139921	Dl
ENSG00000126249	1	ENSG00000266953	Dl
ENSG00000126368	1	ENSG00000174738	D
ENSG00000126391	1	ENSG00000001631	Dl
ENSG00000126456	1	ENSG00000128604	Dl
ENSG00000126653	1	ENSG00000138398	Dl
ENSG00000126698	1	ENSG00000104129	Dl
ENSG00000127483	1	ENSG00000100285	Dl
ENSG00000127947	1	ENSG00000134242	Dl
ENSG00000128016	1	ENSG00000185650	Dl
ENSG00000128274	1	ENSG00000118017	Rl
ENSG00000128609	1	ENSG00000198707	Dl
ENSG00000128915	1	ENSG00000005810	Dl
ENSG00000128951	1	ENSG00000108821	Dl
ENSG00000129197	1	ENSG00000124177	Dl
ENSG00000129292	1	ENSG00000025293	Dl
ENSG00000129473	1	ENSG00000258643	Dl
ENSG00000129534	1	ENSG00000234545	Dl
ENSG00000129595	1	ENSG00000115109	Dl
ENSG00000129680	1	ENSG00000116871	Dl
ENSG00000130202	1	ENSG00000073008	D
ENSG00000130244	1	ENSG00000119812	Dl
ENSG00000130305	1	ENSG00000111641	Dl
ENSG00000130726	1	ENSG00000197323	Dl
ENSG00000130844	1	ENSG00000167637	D
ENSG00000130956	1	ENSG00000142864	Dl
ENSG00000130962	1	ENSG00000250349	Dl
ENSG00000131116	1	ENSG00000114853	Dl
ENSG00000131477	1	ENSG00000132329	Dl
ENSG00000131788	1	ENSG00000033800	D
ENSG00000131871	1	ENSG00000162191	Dl
ENSG00000131981	1	ENSG00000168961	Dl
ENSG00000132128	1	ENSG00000182196	Rl
ENSG00000132386	1	ENSG00000167711	Dl
ENSG00000132570	1	ENSG00000166228	D
ENSG00000132604	1	ENSG00000147601	Dl
ENSG00000132694	1	ENSG00000196914	Dl
ENSG00000132801	1	ENSG00000168612	Dl
ENSG00000132952	1	ENSG00000136026	Dl
ENSG00000133247	1	ENSG00000110066	Dl
ENSG00000134046	1	ENSG00000071655	Dl
ENSG00000134086	1	ENSG00000189030	Dl
ENSG00000134152	1	ENSG00000054282	Dl
ENSG00000134202	1	ENSG00000168765	D
ENSG00000134247	1	ENSG00000143061	Dl
ENSG00000134490	1	ENSG00000130958	Dl
ENSG00000134531	1	ENSG00000109099	Dl
ENSG00000134597	1	ENSG00000104852	Dl
ENSG00000134758	1	ENSG00000158717	Dl
ENSG00000134824	1	ENSG00000221968	D
ENSG00000135018	1	ENSG00000188021	D
ENSG00000135148	1	ENSG00000132530	Dl
ENSG00000135617	1	ENSG00000116406	Dl
ENSG00000135722	1	ENSG00000265690	Dl
ENSG00000135951	1	ENSG00000174799	Dl
ENSG00000135974	1	ENSG00000133422	Dl
ENSG00000136048	1	ENSG00000156171	Dl
ENSG00000136108	1	ENSG00000169607	Dl
ENSG00000136169	1	ENSG00000143379	Dl
ENSG00000136193	1	ENSG00000141295	D
ENSG00000136243	1	ENSG00000180438	Dl
ENSG00000136436	1	ENSG00000106052	Dl
ENSG00000136490	1	ENSG00000050405	Dl
ENSG00000136560	1	ENSG00000163512	Dl
ENSG00000136810	1	ENSG00000168454	Dl
ENSG00000136856	1	ENSG00000160326	Dl
ENSG00000137124	1	ENSG00000111275	R
ENSG00000137310	1	ENSG00000073614	Rl
ENSG00000137343	1	ENSG00000144218	Dl
ENSG00000137494	1	ENSG00000145362	Dl
ENSG00000137496	1	ENSG00000183963	Dl
ENSG00000137497	1	ENSG00000178209	Dl
ENSG00000137628	1	ENSG00000181381	D
ENSG00000137814	1	ENSG00000101745	Dl
ENSG00000137876	1	ENSG00000114391	Dl
ENSG00000137944	1	ENSG00000171097	Dl
ENSG00000138036	1	ENSG00000234237	Dl
ENSG00000138107	1	ENSG00000115073	D
ENSG00000138434	1	ENSG00000135426	Dl
ENSG00000138448	1	ENSG00000077943	Dl
ENSG00000138594	1	ENSG00000128872	D
ENSG00000138600	1	ENSG00000185294	Dl
ENSG00000138744	1	ENSG00000104763	Dl
ENSG00000138964	1	ENSG00000188677	Dl
ENSG00000139112	1	ENSG00000238244	Dl
ENSG00000139117	1	ENSG00000124772	D
ENSG00000139233	1	ENSG00000065000	Dl
ENSG00000139405	1	ENSG00000183248	Dl
ENSG00000139626	1	ENSG00000160255	Dl
ENSG00000139651	1	ENSG00000163848	Dl
ENSG00000140025	1	ENSG00000147400	Dl
ENSG00000140263	1	ENSG00000187758	Dl
ENSG00000140612	1	ENSG00000166562	D
ENSG00000140853	1	ENSG00000167984	Dl
ENSG00000140941	1	ENSG00000171471	D
ENSG00000141198	1	ENSG00000175662	Dl
ENSG00000141428	1	ENSG00000139354	Dl
ENSG00000141510	1	ENSG00000078900	Dl
ENSG00000141542	1	ENSG00000102128	D
ENSG00000141741	1	ENSG00000186838	Dl
ENSG00000142046	1	ENSG00000248098	Dl
ENSG00000142856	1	ENSG00000165192	Dl
ENSG00000142867	1	ENSG00000169372	Dl
ENSG00000143198	1	ENSG00000085871	Dl
ENSG00000143207	1	ENSG00000196981	Dl
ENSG00000143337	1	ENSG00000169905	Dl
ENSG00000143353	1	ENSG00000120992	Dl
ENSG00000143384	1	ENSG00000087088	Dl
ENSG00000143387	1	ENSG00000163131	D
ENSG00000143622	1	ENSG00000152214	D
ENSG00000143971	1	ENSG00000152591	Dl
ENSG00000144034	1	ENSG00000164953	Dl
ENSG00000144048	1	ENSG00000174898	Dl
ENSG00000144362	1	ENSG00000173868	Dl
ENSG00000144445	1	ENSG00000120071	Dl
ENSG00000144451	1	ENSG00000139323	Dl
ENSG00000145241	1	ENSG00000153914	Dl
ENSG00000145365	1	ENSG00000255833	Dl
ENSG00000145414	1	ENSG00000186472	Dl
ENSG00000145569	1	ENSG00000154124	Dl
ENSG00000145604	1	ENSG00000153558	Dl
ENSG00000145623	1	ENSG00000113594	Dl
ENSG00000145687	1	ENSG00000157216	D
ENSG00000145779	1	ENSG00000183578	Dl
ENSG00000145781	1	ENSG00000140365	Dl
ENSG00000145782	1	ENSG00000104365	Dl
ENSG00000146540	1	ENSG00000167670	Dl
ENSG00000147130	1	ENSG00000121741	Dl
ENSG00000147394	1	ENSG00000136155	Dl
ENSG00000147416	1	ENSG00000116039	D
ENSG00000147586	1	ENSG00000076554	Dl
ENSG00000147601	1	ENSG00000132604	Dl
ENSG00000147854	1	ENSG00000009954	Dl
ENSG00000147874	1	ENSG00000122417	Dl
ENSG00000147905	1	ENSG00000169714	Dl
ENSG00000148291	1	ENSG00000087274	Dl
ENSG00000148337	1	ENSG00000099917	Dl
ENSG00000148356	1	ENSG00000077454	Dl
ENSG00000148358	1	ENSG00000125734	D
ENSG00000148362	1	ENSG00000204469	Dl
ENSG00000148688	1	ENSG00000099917	Dl
ENSG00000148908	1	ENSG00000159788	Dl
ENSG00000148926	1	ENSG00000128165	Dl
ENSG00000149231	1	ENSG00000102241	Dl
ENSG00000149929	1	ENSG00000156313	Dl
ENSG00000150712	1	ENSG00000166912	Dl
ENSG00000150776	1	ENSG00000101882	Dl
ENSG00000151151	1	ENSG00000176095	Dl
ENSG00000151287	1	ENSG00000114982	Dl
ENSG00000151332	1	ENSG00000135205	Dl
ENSG00000151338	1	ENSG00000133392	Dl
ENSG00000151466	1	ENSG00000130779	Dl
ENSG00000151687	1	ENSG00000169126	Dl
ENSG00000151725	1	ENSG00000158417	Dl
ENSG00000151743	1	ENSG00000153558	Dl
ENSG00000151773	1	ENSG00000144048	Dl
ENSG00000152240	1	ENSG00000152527	Dl
ENSG00000152348	1	ENSG00000154743	Dl
ENSG00000152422	1	ENSG00000138778	Dl
ENSG00000152778	1	ENSG00000185745	D
ENSG00000153094	1	ENSG00000156011	Dl
ENSG00000153113	1	ENSG00000100285	Dl
ENSG00000153291	1	ENSG00000174032	Dl
ENSG00000153551	1	ENSG00000183723	Dl
ENSG00000154059	1	ENSG00000013561	Dl
ENSG00000154328	1	ENSG00000109674	Dl
ENSG00000154719	1	ENSG00000185418	Dl
ENSG00000154723	1	ENSG00000109063	Dl
ENSG00000154845	1	ENSG00000124224	Dl
ENSG00000154978	1	ENSG00000131504	Dl
ENSG00000155008	1	ENSG00000184831	Dl
ENSG00000155090	1	ENSG00000172059	Dl
ENSG00000155115	1	ENSG00000069712	Dl
ENSG00000155189	1	ENSG00000172954	Dl
ENSG00000155729	1	ENSG00000188997	Dl
ENSG00000156011	1	ENSG00000146005	Dl
ENSG00000156384	1	ENSG00000139116	Dl
ENSG00000156697	1	ENSG00000253797	D
ENSG00000156990	1	ENSG00000165526	Dl
ENSG00000157036	1	ENSG00000167136	Dl
ENSG00000157216	1	ENSG00000145687	D
ENSG00000157349	1	ENSG00000168872	Dl
ENSG00000158006	1	ENSG00000146070	Dl
ENSG00000158122	1	ENSG00000157870	Dl
ENSG00000158552	1	ENSG00000178381	D
ENSG00000158623	1	ENSG00000181789	Dl
ENSG00000158710	1	ENSG00000144834	D
ENSG00000158769	1	ENSG00000154721	Dl
ENSG00000158985	1	ENSG00000197622	D
ENSG00000159214	1	ENSG00000095066	Dl
ENSG00000159231	1	ENSG00000159228	D
ENSG00000159658	1	ENSG00000115355	Dl
ENSG00000159873	1	ENSG00000146555	Dl
ENSG00000160049	1	ENSG00000176194	Dl
ENSG00000160255	1	ENSG00000150093	Dl
ENSG00000160753	1	ENSG00000198853	Dl
ENSG00000160783	1	ENSG00000260238	D
ENSG00000160799	1	ENSG00000171804	Dl
ENSG00000160818	1	ENSG00000167522	Dl
ENSG00000162139	1	ENSG00000204099	Dl
ENSG00000162222	1	ENSG00000174521	Dl
ENSG00000162520	1	ENSG00000148798	Dl
ENSG00000162664	1	ENSG00000105127	Dl
ENSG00000162783	1	ENSG00000188483	Dl
ENSG00000162851	1	ENSG00000029639	Dl
ENSG00000162910	1	ENSG00000075391	Dl
ENSG00000162994	1	ENSG00000141367	Dl
ENSG00000163001	1	ENSG00000259455	Dl
ENSG00000163002	1	ENSG00000173166	Dl
ENSG00000163138	1	ENSG00000112530	Dl
ENSG00000163162	1	ENSG00000170153	Dl
ENSG00000163346	1	ENSG00000260916	Dl
ENSG00000163611	1	ENSG00000006788	Dl
ENSG00000163961	1	ENSG00000166439	Dl
ENSG00000164053	1	ENSG00000168502	Dl
ENSG00000164164	1	ENSG00000101901	Dl
ENSG00000164211	1	ENSG00000172345	Dl
ENSG00000164221	1	ENSG00000259455	Dl
ENSG00000164284	1	ENSG00000109519	Dl
ENSG00000164296	1	ENSG00000169989	Dl
ENSG00000164687	1	ENSG00000147588	D
ENSG00000164808	1	ENSG00000139718	Dl
ENSG00000164902	1	ENSG00000133026	Dl
ENSG00000164904	1	ENSG00000128918	Dl
ENSG00000164938	1	ENSG00000078804	Dl
ENSG00000165275	1	ENSG00000145331	Dl
ENSG00000165392	1	ENSG00000004700	Dl
ENSG00000165609	1	ENSG00000136159	Dl
ENSG00000165661	1	ENSG00000116260	Dl
ENSG00000165669	1	ENSG00000204256	Dl
ENSG00000165684	1	ENSG00000118513	Dl
ENSG00000165689	1	ENSG00000133392	Dl
ENSG00000165821	1	ENSG00000256463	Dl
ENSG00000165916	1	ENSG00000100764	Dl
ENSG00000166012	1	ENSG00000142599	Rl
ENSG00000166024	1	ENSG00000104679	Dl
ENSG00000166037	1	ENSG00000183137	Dl
ENSG00000166046	1	ENSG00000176148	Dl
ENSG00000166199	1	ENSG00000189046	Dl
ENSG00000166228	1	ENSG00000132570	D
ENSG00000166326	1	ENSG00000156313	Rl
ENSG00000166435	1	ENSG00000187554	Dl
ENSG00000166562	1	ENSG00000140612	D
ENSG00000166734	1	ENSG00000135052	Dl
ENSG00000166741	1	ENSG00000241644	D
ENSG00000166888	1	ENSG00000173757	Dl
ENSG00000166946	1	ENSG00000006042	Dl
ENSG00000167065	1	ENSG00000189037	D
ENSG00000167112	1	ENSG00000165832	Dl
ENSG00000167196	1	ENSG00000165355	Dl
ENSG00000167257	1	ENSG00000198919	Dl
ENSG00000167528	1	ENSG00000166261	Dl
ENSG00000167625	1	ENSG00000105732	Dl
ENSG00000168016	1	ENSG00000151150	Dl
ENSG00000168040	1	ENSG00000064012	Dl
ENSG00000168303	1	ENSG00000162517	Dl
ENSG00000168612	1	ENSG00000132801	Dl
ENSG00000168778	1	ENSG00000119977	Dl
ENSG00000168916	1	ENSG00000180357	Dl
ENSG00000169016	1	ENSG00000112242	Dl
ENSG00000169047	1	ENSG00000185950	Dl
ENSG00000169105	1	ENSG00000171310	Dl
ENSG00000169155	1	ENSG00000185278	Rl
ENSG00000169189	1	ENSG00000138772	Dl
ENSG00000169592	1	ENSG00000084463	Dl
ENSG00000169612	1	ENSG00000234857	Dl
ENSG00000169627	1	ENSG00000261740	Dl
ENSG00000169857	1	ENSG00000105202	Rl
ENSG00000170017	1	ENSG00000076706	Dl
ENSG00000170037	1	ENSG00000159450	Dl
ENSG00000170085	1	ENSG00000183248	Dl
ENSG00000170348	1	ENSG00000158604	Dl
ENSG00000170571	1	ENSG00000156642	Dl
ENSG00000170581	1	ENSG00000115415	Dl
ENSG00000170632	1	ENSG00000102401	Dl
ENSG00000170906	1	ENSG00000141551	Dl
ENSG00000170946	1	ENSG00000168259	Dl
ENSG00000171045	1	ENSG00000079950	Dl
ENSG00000171103	1	ENSG00000166166	Dl
ENSG00000171202	1	ENSG00000171204	Dl
ENSG00000171224	1	ENSG00000174749	Dl
ENSG00000171443	1	ENSG00000171425	D
ENSG00000171444	1	ENSG00000130307	Dl
ENSG00000171530	1	ENSG00000100266	Dl
ENSG00000171858	1	ENSG00000116957	Dl
ENSG00000171865	1	ENSG00000255767	Dl
ENSG00000172062	1	ENSG00000205571	D
ENSG00000172086	1	ENSG00000166432	D
ENSG00000172115	1	ENSG00000269383	D
ENSG00000172366	1	ENSG00000225663	Dl
ENSG00000172493	1	ENSG00000072364	Dl
ENSG00000172728	1	ENSG00000196968	Dl
ENSG00000173207	1	ENSG00000268942	D
ENSG00000173226	1	ENSG00000066279	Dl
ENSG00000173566	1	ENSG00000122824	Dl
ENSG00000173681	1	ENSG00000054118	Dl
ENSG00000173812	1	ENSG00000114784	D
ENSG00000173960	1	ENSG00000088833	Dl
ENSG00000174132	1	ENSG00000185442	Dl
ENSG00000174456	1	ENSG00000089041	Rl
ENSG00000175130	1	ENSG00000155130	Dl
ENSG00000175279	1	ENSG00000251503	D
ENSG00000175455	1	ENSG00000173230	Dl
ENSG00000175575	1	ENSG00000183751	Dl
ENSG00000175581	1	ENSG00000048544	Dl
ENSG00000175582	1	ENSG00000222014	D
ENSG00000176155	1	ENSG00000078814	Dl
ENSG00000176293	1	ENSG00000096654	D
ENSG00000176393	1	ENSG00000142327	Dl
ENSG00000176531	1	ENSG00000144824	Dl
ENSG00000176731	1	ENSG00000226209	D
ENSG00000176834	1	ENSG00000186806	Dl
ENSG00000177042	1	ENSG00000187049	Dl
ENSG00000177189	1	ENSG00000071242	D
ENSG00000177764	1	ENSG00000169714	Rl
ENSG00000177971	1	ENSG00000170889	Rl
ENSG00000178038	1	ENSG00000003393	Dl
ENSG00000178105	1	ENSG00000088205	Dl
ENSG00000178163	1	ENSG00000115568	Rl
ENSG00000179532	1	ENSG00000115423	Dl
ENSG00000179941	1	ENSG00000150753	Dl
ENSG00000180257	1	ENSG00000213799	D
ENSG00000180346	1	ENSG00000183340	D
ENSG00000180376	1	ENSG00000159450	Dl
ENSG00000181513	1	ENSG00000107897	Dl
ENSG00000163807	1	NA	Al
ENSG00000003509	0	NA	A
ENSG00000004779	0	NA	A
ENSG00000005194	0	NA	A
ENSG00000006625	0	NA	A
ENSG00000007520	0	NA	A
ENSG00000008130	0	NA	A
ENSG00000008988	0	NA	A
ENSG00000009307	0	NA	A
ENSG00000014919	0	NA	A
ENSG00000020129	0	NA	A
ENSG00000023228	0	NA	A
ENSG00000023697	0	NA	A
ENSG00000023909	0	NA	A
ENSG00000034693	0	NA	A
ENSG00000037897	0	NA	A
ENSG00000042429	0	NA	A
ENSG00000048162	0	NA	A
ENSG00000050130	0	NA	A
ENSG00000053900	0	NA	A
ENSG00000054983	0	NA	A
ENSG00000055950	0	NA	A
ENSG00000056050	0	NA	A
ENSG00000057663	0	NA	A
ENSG00000058804	0	NA	A
ENSG00000059573	0	NA	A
ENSG00000059691	0	NA	A
ENSG00000060642	0	NA	A
ENSG00000061794	0	NA	A
ENSG00000062582	0	NA	A
ENSG00000062716	0	NA	A
ENSG00000065600	0	NA	A
ENSG00000066651	0	NA	A
ENSG00000066654	0	NA	A
ENSG00000066926	0	NA	A
ENSG00000068878	0	NA	A
ENSG00000069998	0	NA	A
ENSG00000070010	0	NA	A
ENSG00000070061	0	NA	A
ENSG00000070269	0	NA	A
ENSG00000070610	0	NA	A
ENSG00000073578	0	NA	A
ENSG00000074071	0	NA	A
ENSG00000075234	0	NA	A
ENSG00000075336	0	NA	A
ENSG00000076248	0	NA	A
ENSG00000077549	0	NA	A
ENSG00000079246	0	NA	A
ENSG00000079459	0	NA	A
ENSG00000081087	0	NA	A
ENSG00000082213	0	NA	A
ENSG00000082515	0	NA	A
ENSG00000084073	0	NA	A
ENSG00000085721	0	NA	A
ENSG00000086504	0	NA	A
ENSG00000087111	0	NA	A
ENSG00000087263	0	NA	A
ENSG00000087302	0	NA	A
ENSG00000087842	0	NA	A
ENSG00000088766	0	NA	A
ENSG00000088854	0	NA	A
ENSG00000090013	0	NA	A
ENSG00000090263	0	NA	A
ENSG00000090266	0	NA	A
ENSG00000090487	0	NA	A
ENSG00000090971	0	NA	A
ENSG00000091947	0	NA	A
ENSG00000095261	0	NA	A
ENSG00000095380	0	NA	A
ENSG00000099956	0	NA	A
ENSG00000100099	0	NA	A
ENSG00000100220	0	NA	A
ENSG00000100347	0	NA	A
ENSG00000100364	0	NA	A
ENSG00000100416	0	NA	A
ENSG00000100522	0	NA	A
ENSG00000100601	0	NA	A
ENSG00000100632	0	NA	A
ENSG00000100744	0	NA	A
ENSG00000100983	0	NA	A
ENSG00000100991	0	NA	A
ENSG00000101052	0	NA	A
ENSG00000101158	0	NA	A
ENSG00000101189	0	NA	A
ENSG00000101220	0	NA	A
ENSG00000101363	0	NA	A
ENSG00000101407	0	NA	A
ENSG00000101474	0	NA	A
ENSG00000101596	0	NA	A
ENSG00000102125	0	NA	A
ENSG00000103005	0	NA	A
ENSG00000103150	0	NA	A
ENSG00000103381	0	NA	A
ENSG00000103485	0	NA	A
ENSG00000103502	0	NA	A
ENSG00000103876	0	NA	A
ENSG00000104133	0	NA	A
ENSG00000104408	0	NA	A
ENSG00000104442	0	NA	A
ENSG00000104613	0	NA	A
ENSG00000104889	0	NA	A
ENSG00000105171	0	NA	A
ENSG00000105372	0	NA	A
ENSG00000105640	0	NA	A
ENSG00000105655	0	NA	A
ENSG00000105669	0	NA	A
ENSG00000105677	0	NA	A
ENSG00000106028	0	NA	A
ENSG00000106245	0	NA	A
ENSG00000106591	0	NA	A
ENSG00000106628	0	NA	A
ENSG00000106803	0	NA	A
ENSG00000107036	0	NA	A
ENSG00000107185	0	NA	A
ENSG00000107223	0	NA	A
ENSG00000107371	0	NA	A
ENSG00000107789	0	NA	A
ENSG00000107815	0	NA	A
ENSG00000107874	0	NA	A
ENSG00000107960	0	NA	A
ENSG00000108107	0	NA	A
ENSG00000108439	0	NA	A
ENSG00000108561	0	NA	A
ENSG00000108578	0	NA	A
ENSG00000108590	0	NA	A
ENSG00000108784	0	NA	A
ENSG00000108826	0	NA	A
ENSG00000109065	0	NA	A
ENSG00000109133	0	NA	A
ENSG00000109270	0	NA	A
ENSG00000109475	0	NA	A
ENSG00000109814	0	NA	A
ENSG00000109854	0	NA	A
ENSG00000110013	0	NA	A
ENSG00000110583	0	NA	A
ENSG00000110917	0	NA	A
ENSG00000111203	0	NA	A
ENSG00000111229	0	NA	A
ENSG00000111237	0	NA	A
ENSG00000111358	0	NA	A
ENSG00000111412	0	NA	A
ENSG00000111581	0	NA	A
ENSG00000111639	0	NA	A
ENSG00000111669	0	NA	A
ENSG00000111678	0	NA	A
ENSG00000111726	0	NA	A
ENSG00000111850	0	NA	A
ENSG00000111906	0	NA	A
ENSG00000112096	0	NA	A
ENSG00000112167	0	NA	A
ENSG00000112282	0	NA	A
ENSG00000112304	0	NA	A
ENSG00000112308	0	NA	A
ENSG00000112992	0	NA	A
ENSG00000113272	0	NA	A
ENSG00000113391	0	NA	A
ENSG00000113456	0	NA	A
ENSG00000113597	0	NA	A
ENSG00000114383	0	NA	A
ENSG00000114388	0	NA	A
ENSG00000114480	0	NA	A
ENSG00000114491	0	NA	A
ENSG00000114850	0	NA	A
ENSG00000115268	0	NA	A
ENSG00000115364	0	NA	A
ENSG00000115446	0	NA	A
ENSG00000115486	0	NA	A
ENSG00000115998	0	NA	A
ENSG00000116133	0	NA	A
ENSG00000116288	0	NA	A
ENSG00000116586	0	NA	A
ENSG00000116874	0	NA	A
ENSG00000117118	0	NA	A
ENSG00000117543	0	NA	A
ENSG00000117899	0	NA	A
ENSG00000118162	0	NA	A
ENSG00000118181	0	NA	A
ENSG00000118292	0	NA	A
ENSG00000118600	0	NA	A
ENSG00000118705	0	NA	A
ENSG00000118873	0	NA	A
ENSG00000119013	0	NA	A
ENSG00000119285	0	NA	A
ENSG00000119421	0	NA	A
ENSG00000119760	0	NA	A
ENSG00000119777	0	NA	A
ENSG00000119865	0	NA	A
ENSG00000119929	0	NA	A
ENSG00000120029	0	NA	A
ENSG00000120333	0	NA	A
ENSG00000120519	0	NA	A
ENSG00000120705	0	NA	A
ENSG00000120800	0	NA	A
ENSG00000121680	0	NA	A
ENSG00000121691	0	NA	A
ENSG00000121897	0	NA	A
ENSG00000121964	0	NA	A
ENSG00000122026	0	NA	A
ENSG00000122042	0	NA	A
ENSG00000122140	0	NA	A
ENSG00000122376	0	NA	A
ENSG00000122406	0	NA	A
ENSG00000122507	0	NA	A
ENSG00000123395	0	NA	A
ENSG00000123415	0	NA	A
ENSG00000123505	0	NA	A
ENSG00000123992	0	NA	A
ENSG00000124155	0	NA	A
ENSG00000124357	0	NA	A
ENSG00000124370	0	NA	A
ENSG00000124532	0	NA	A
ENSG00000124596	0	NA	A
ENSG00000124615	0	NA	A
ENSG00000124641	0	NA	A
ENSG00000124767	0	NA	A
ENSG00000124787	0	NA	A
ENSG00000125149	0	NA	A
ENSG00000125484	0	NA	A
ENSG00000125611	0	NA	A
ENSG00000125877	0	NA	A
ENSG00000125995	0	NA	A
ENSG00000126062	0	NA	A
ENSG00000126106	0	NA	A
ENSG00000126226	0	NA	A
ENSG00000126432	0	NA	A
ENSG00000126790	0	NA	A
ENSG00000127080	0	NA	A
ENSG00000127125	0	NA	A
ENSG00000127419	0	NA	A
ENSG00000127463	0	NA	A
ENSG00000127774	0	NA	A
ENSG00000127993	0	NA	A
ENSG00000128050	0	NA	A
ENSG00000128463	0	NA	A
ENSG00000128524	0	NA	A
ENSG00000128708	0	NA	A
ENSG00000128789	0	NA	A
ENSG00000128891	0	NA	A
ENSG00000129055	0	NA	A
ENSG00000129128	0	NA	A
ENSG00000129235	0	NA	A
ENSG00000129562	0	NA	A
ENSG00000129636	0	NA	A
ENSG00000129696	0	NA	A
ENSG00000129933	0	NA	A
ENSG00000130165	0	NA	A
ENSG00000130255	0	NA	A
ENSG00000130312	0	NA	A
ENSG00000130638	0	NA	A
ENSG00000130707	0	NA	A
ENSG00000130713	0	NA	A
ENSG00000130772	0	NA	A
ENSG00000130935	0	NA	A
ENSG00000131469	0	NA	A
ENSG00000131475	0	NA	A
ENSG00000131495	0	NA	A
ENSG00000132313	0	NA	A
ENSG00000132383	0	NA	A
ENSG00000132406	0	NA	A
ENSG00000132423	0	NA	A
ENSG00000132432	0	NA	A
ENSG00000132603	0	NA	A
ENSG00000132646	0	NA	A
ENSG00000132664	0	NA	A
ENSG00000132963	0	NA	A
ENSG00000133027	0	NA	A
ENSG00000133398	0	NA	A
ENSG00000133641	0	NA	A
ENSG00000133935	0	NA	A
ENSG00000133943	0	NA	A
ENSG00000134001	0	NA	A
ENSG00000134014	0	NA	A
ENSG00000134146	0	NA	A
ENSG00000134153	0	NA	A
ENSG00000134330	0	NA	A
ENSG00000134825	0	NA	A
ENSG00000135002	0	NA	A
ENSG00000135040	0	NA	A
ENSG00000135108	0	NA	A
ENSG00000135185	0	NA	A
ENSG00000135537	0	NA	A
ENSG00000135587	0	NA	A
ENSG00000135763	0	NA	A
ENSG00000135778	0	NA	A
ENSG00000135821	0	NA	A
ENSG00000135845	0	NA	A
ENSG00000135900	0	NA	A
ENSG00000135956	0	NA	A
ENSG00000136003	0	NA	A
ENSG00000136051	0	NA	A
ENSG00000136100	0	NA	A
ENSG00000136444	0	NA	A
ENSG00000136463	0	NA	A
ENSG00000136891	0	NA	A
ENSG00000136932	0	NA	A
ENSG00000137054	0	NA	A
ENSG00000137404	0	NA	A
ENSG00000137547	0	NA	A
ENSG00000137563	0	NA	A
ENSG00000137806	0	NA	A
ENSG00000137880	0	NA	A
ENSG00000138326	0	NA	A
ENSG00000138495	0	NA	A
ENSG00000138604	0	NA	A
ENSG00000138621	0	NA	A
ENSG00000138867	0	NA	A
ENSG00000139131	0	NA	A
ENSG00000139173	0	NA	A
ENSG00000139291	0	NA	A
ENSG00000139637	0	NA	A
ENSG00000139684	0	NA	A
ENSG00000139726	0	NA	A
ENSG00000140307	0	NA	A
ENSG00000140543	0	NA	A
ENSG00000140688	0	NA	A
ENSG00000140718	0	NA	A
ENSG00000140990	0	NA	A
ENSG00000142207	0	NA	A
ENSG00000142252	0	NA	A
ENSG00000142444	0	NA	A
ENSG00000142534	0	NA	A
ENSG00000142541	0	NA	A
ENSG00000142676	0	NA	A
ENSG00000142937	0	NA	A
ENSG00000143155	0	NA	A
ENSG00000143314	0	NA	A
ENSG00000143436	0	NA	A
ENSG00000143493	0	NA	A
ENSG00000143653	0	NA	A
ENSG00000143727	0	NA	A
ENSG00000144029	0	NA	A
ENSG00000144120	0	NA	A
ENSG00000144182	0	NA	A
ENSG00000144231	0	NA	A
ENSG00000145029	0	NA	A
ENSG00000145293	0	NA	A
ENSG00000145337	0	NA	A
ENSG00000145494	0	NA	A
ENSG00000145592	0	NA	A
ENSG00000146085	0	NA	A
ENSG00000146143	0	NA	A
ENSG00000146281	0	NA	A
ENSG00000146476	0	NA	A
ENSG00000146576	0	NA	A
ENSG00000146802	0	NA	A
ENSG00000146918	0	NA	A
ENSG00000147123	0	NA	A
ENSG00000147471	0	NA	A
ENSG00000147669	0	NA	A
ENSG00000147684	0	NA	A
ENSG00000147813	0	NA	A
ENSG00000147894	0	NA	A
ENSG00000147955	0	NA	A
ENSG00000148154	0	NA	A
ENSG00000148218	0	NA	A
ENSG00000148248	0	NA	A
ENSG00000148290	0	NA	A
ENSG00000148334	0	NA	A
ENSG00000149179	0	NA	A
ENSG00000149262	0	NA	A
ENSG00000149273	0	NA	A
ENSG00000149313	0	NA	A
ENSG00000149476	0	NA	A
ENSG00000149483	0	NA	A
ENSG00000149743	0	NA	A
ENSG00000149761	0	NA	A
ENSG00000150459	0	NA	A
ENSG00000150540	0	NA	A
ENSG00000150787	0	NA	A
ENSG00000151353	0	NA	A
ENSG00000151465	0	NA	A
ENSG00000151470	0	NA	A
ENSG00000151500	0	NA	A
ENSG00000151611	0	NA	A
ENSG00000151665	0	NA	A
ENSG00000151881	0	NA	A
ENSG00000152382	0	NA	A
ENSG00000152684	0	NA	A
ENSG00000153037	0	NA	A
ENSG00000153339	0	NA	A
ENSG00000153574	0	NA	A
ENSG00000154079	0	NA	A
ENSG00000154642	0	NA	A
ENSG00000155393	0	NA	A
ENSG00000155542	0	NA	A
ENSG00000155561	0	NA	A
ENSG00000155868	0	NA	A
ENSG00000155906	0	NA	A
ENSG00000156170	0	NA	A
ENSG00000156467	0	NA	A
ENSG00000156482	0	NA	A
ENSG00000156795	0	NA	A
ENSG00000156928	0	NA	A
ENSG00000157045	0	NA	A
ENSG00000157600	0	NA	A
ENSG00000157778	0	NA	A
ENSG00000157916	0	NA	A
ENSG00000158019	0	NA	A
ENSG00000158042	0	NA	A
ENSG00000158234	0	NA	A
ENSG00000158864	0	NA	A
ENSG00000159267	0	NA	A
ENSG00000159322	0	NA	A
ENSG00000159596	0	NA	A
ENSG00000159921	0	NA	A
ENSG00000160124	0	NA	A
ENSG00000160131	0	NA	A
ENSG00000160218	0	NA	A
ENSG00000160285	0	NA	A
ENSG00000161048	0	NA	A
ENSG00000161179	0	NA	A
ENSG00000161395	0	NA	A
ENSG00000161920	0	NA	A
ENSG00000161981	0	NA	A
ENSG00000162300	0	NA	A
ENSG00000162600	0	NA	A
ENSG00000162688	0	NA	A
ENSG00000162736	0	NA	A
ENSG00000162972	0	NA	A
ENSG00000163444	0	NA	A
ENSG00000163463	0	NA	A
ENSG00000163466	0	NA	A
ENSG00000163479	0	NA	A
ENSG00000163682	0	NA	A
ENSG00000163684	0	NA	A
ENSG00000163755	0	NA	A
ENSG00000163832	0	NA	A
ENSG00000163866	0	NA	A
ENSG00000163870	0	NA	A
ENSG00000163882	0	NA	A
ENSG00000164074	0	NA	A
ENSG00000164124	0	NA	A
ENSG00000164187	0	NA	A
ENSG00000164237	0	NA	A
ENSG00000164405	0	NA	A
ENSG00000164597	0	NA	A
ENSG00000164603	0	NA	A
ENSG00000164615	0	NA	A
ENSG00000164758	0	NA	A
ENSG00000164815	0	NA	A
ENSG00000164941	0	NA	A
ENSG00000164961	0	NA	A
ENSG00000164975	0	NA	A
ENSG00000165118	0	NA	A
ENSG00000165264	0	NA	A
ENSG00000165629	0	NA	A
ENSG00000165983	0	NA	A
ENSG00000166002	0	NA	A
ENSG00000166171	0	NA	A
ENSG00000166181	0	NA	A
ENSG00000166189	0	NA	A
ENSG00000166260	0	NA	A
ENSG00000166295	0	NA	A
ENSG00000166685	0	NA	A
ENSG00000166896	0	NA	A
ENSG00000166902	0	NA	A
ENSG00000167005	0	NA	A
ENSG00000167113	0	NA	A
ENSG00000167186	0	NA	A
ENSG00000167272	0	NA	A
ENSG00000167280	0	NA	A
ENSG00000167526	0	NA	A
ENSG00000167632	0	NA	A
ENSG00000167792	0	NA	A
ENSG00000167925	0	NA	A
ENSG00000168237	0	NA	A
ENSG00000168273	0	NA	A
ENSG00000168538	0	NA	A
ENSG00000168569	0	NA	A
ENSG00000168701	0	NA	A
ENSG00000168887	0	NA	A
ENSG00000168936	0	NA	A
ENSG00000169021	0	NA	A
ENSG00000169241	0	NA	A
ENSG00000169251	0	NA	A
ENSG00000169446	0	NA	A
ENSG00000169519	0	NA	A
ENSG00000169599	0	NA	A
ENSG00000169976	0	NA	A
ENSG00000170854	0	NA	A
[truncated: 6,062 more rows]
