# Supplementary material for: A novel evolutionary model for constructing gene coexpression networks with comprehensive features
Source: BMC Bioinformatics. 2019 Sep 6;20:460. doi: 10.1186/s12859-019-3035-7 (PMC6731579; doi:10.1186/s12859-019-3035-7)
Supplement: Supplementary file 4 — The coreness of genes in the network 0. This file is support for running evolutionary models 1 and 2. (CSV 127 kb) [file 12859_2019_3035_MOESM4_ESM.csv]

gene	core
ENSG00000000003	1
ENSG00000005469	1
ENSG00000007541	1
ENSG00000010278	1
ENSG00000033170	1
ENSG00000033327	1
ENSG00000066651	1
ENSG00000067992	1
ENSG00000070413	1
ENSG00000074527	1
ENSG00000075399	1
ENSG00000075413	1
ENSG00000078699	1
ENSG00000081026	1
ENSG00000081377	1
ENSG00000082438	1
ENSG00000089876	1
ENSG00000089902	1
ENSG00000090530	1
ENSG00000090661	1
ENSG00000091039	1
ENSG00000092439	1
ENSG00000092841	1
ENSG00000093010	1
ENSG00000093183	1
ENSG00000094631	1
ENSG00000095066	1
ENSG00000095261	1
ENSG00000100150	1
ENSG00000100300	1
ENSG00000101040	1
ENSG00000101417	1
ENSG00000101452	1
ENSG00000102908	1
ENSG00000103024	1
ENSG00000104866	1
ENSG00000105404	1
ENSG00000105647	1
ENSG00000106348	1
ENSG00000106537	1
ENSG00000107281	1
ENSG00000108846	1
ENSG00000109458	1
ENSG00000112787	1
ENSG00000113384	1
ENSG00000114902	1
ENSG00000118197	1
ENSG00000118515	1
ENSG00000118971	1
ENSG00000119900	1
ENSG00000123131	1
ENSG00000123552	1
ENSG00000124688	1
ENSG00000125967	1
ENSG00000126878	1
ENSG00000128585	1
ENSG00000130164	1
ENSG00000131759	1
ENSG00000132963	1
ENSG00000134882	1
ENSG00000137486	1
ENSG00000137942	1
ENSG00000137959	1
ENSG00000138785	1
ENSG00000140526	1
ENSG00000143801	1
ENSG00000145246	1
ENSG00000148290	1
ENSG00000148842	1
ENSG00000151690	1
ENSG00000163328	1
ENSG00000163684	1
ENSG00000163947	1
ENSG00000166471	1
ENSG00000175066	1
ENSG00000171763	1
ENSG00000119787	1
ENSG00000093167	1
ENSG00000181031	1
ENSG00000115289	1
ENSG00000176274	1
ENSG00000099889	1
ENSG00000181104	1
ENSG00000067064	1
ENSG00000123178	1
ENSG00000156253	1
ENSG00000070778	1
ENSG00000110442	1
ENSG00000105321	1
ENSG00000100852	1
ENSG00000125744	1
ENSG00000129353	1
ENSG00000109016	1
ENSG00000136631	1
ENSG00000147459	1
ENSG00000106070	1
ENSG00000161091	1
ENSG00000171105	1
ENSG00000103037	1
ENSG00000104419	1
ENSG00000114541	1
ENSG00000132326	1
ENSG00000107551	1
ENSG00000172830	1
ENSG00000171135	1
ENSG00000144674	1
ENSG00000107262	1
ENSG00000100325	1
ENSG00000136840	1
ENSG00000136813	1
ENSG00000138641	1
ENSG00000176978	1
ENSG00000173409	1
ENSG00000180530	1
ENSG00000117151	1
ENSG00000117143	1
ENSG00000168118	1
ENSG00000106635	1
ENSG00000178719	1
ENSG00000108784	1
ENSG00000164877	1
ENSG00000132612	1
ENSG00000172661	1
ENSG00000136205	1
ENSG00000123815	1
ENSG00000113269	1
ENSG00000119402	1
ENSG00000145780	1
ENSG00000157224	1
ENSG00000140992	1
ENSG00000137312	1
ENSG00000143761	1
ENSG00000164209	1
ENSG00000132394	1
ENSG00000128283	1
ENSG00000127603	1
ENSG00000160285	1
ENSG00000158234	1
ENSG00000171729	1
ENSG00000157045	1
ENSG00000169926	1
ENSG00000166165	1
ENSG00000175782	1
ENSG00000164896	1
ENSG00000168264	1
ENSG00000144455	1
ENSG00000132669	1
ENSG00000130764	1
ENSG00000142687	1
ENSG00000160447	1
ENSG00000155252	1
ENSG00000155366	1
ENSG00000165915	1
ENSG00000171097	1
ENSG00000150403	1
ENSG00000139722	1
ENSG00000149577	1
ENSG00000159346	1
ENSG00000175115	1
ENSG00000160360	1
ENSG00000154781	1
ENSG00000167193	1
ENSG00000172216	1
ENSG00000165801	1
ENSG00000165476	1
ENSG00000168434	1
ENSG00000170175	1
ENSG00000054654	1
ENSG00000071051	1
ENSG00000085733	1
ENSG00000089351	1
ENSG00000100994	1
ENSG00000125534	1
ENSG00000138463	1
ENSG00000142871	1
ENSG00000168461	1
ENSG00000006042	2
ENSG00000006451	2
ENSG00000010803	2
ENSG00000042493	2
ENSG00000044446	2
ENSG00000053254	2
ENSG00000060237	2
ENSG00000065243	2
ENSG00000067113	2
ENSG00000068366	2
ENSG00000070614	2
ENSG00000072310	2
ENSG00000072401	2
ENSG00000075240	2
ENSG00000075914	2
ENSG00000077235	2
ENSG00000078124	2
ENSG00000079459	2
ENSG00000081087	2
ENSG00000081760	2
ENSG00000082458	2
ENSG00000085982	2
ENSG00000088448	2
ENSG00000090013	2
ENSG00000092148	2
ENSG00000092871	2
ENSG00000094841	2
ENSG00000096433	2
ENSG00000096968	2
ENSG00000099204	2
ENSG00000099998	2
ENSG00000100347	2
ENSG00000100934	2
ENSG00000102547	2
ENSG00000103245	2
ENSG00000103249	2
ENSG00000103266	2
ENSG00000103363	2
ENSG00000104093	2
ENSG00000104497	2
ENSG00000104805	2
ENSG00000105617	2
ENSG00000105698	2
ENSG00000107438	2
ENSG00000107679	2
ENSG00000108469	2
ENSG00000109079	2
ENSG00000109536	2
ENSG00000111731	2
ENSG00000111961	2
ENSG00000112033	2
ENSG00000112414	2
ENSG00000112759	2
ENSG00000115561	2
ENSG00000116260	2
ENSG00000116337	2
ENSG00000117362	2
ENSG00000117410	2
ENSG00000118162	2
ENSG00000118263	2
ENSG00000119396	2
ENSG00000119537	2
ENSG00000119655	2
ENSG00000119688	2
ENSG00000120837	2
ENSG00000121039	2
ENSG00000121067	2
ENSG00000122035	2
ENSG00000122490	2
ENSG00000126858	2
ENSG00000127980	2
ENSG00000129515	2
ENSG00000130203	2
ENSG00000130449	2
ENSG00000131459	2
ENSG00000131779	2
ENSG00000132716	2
ENSG00000132953	2
ENSG00000134575	2
ENSG00000134686	2
ENSG00000135926	2
ENSG00000136152	2
ENSG00000136783	2
ENSG00000136997	2
ENSG00000137413	2
ENSG00000138593	2
ENSG00000138642	2
ENSG00000140575	2
ENSG00000141429	2
ENSG00000142552	2
ENSG00000143149	2
ENSG00000143162	2
ENSG00000143842	2
ENSG00000144228	2
ENSG00000144597	2
ENSG00000149474	2
ENSG00000151276	2
ENSG00000151458	2
ENSG00000151689	2
ENSG00000153786	2
ENSG00000155324	2
ENSG00000157514	2
ENSG00000160145	2
ENSG00000164023	2
ENSG00000166912	2
ENSG00000167565	2
ENSG00000168374	2
ENSG00000173011	2
ENSG00000173581	2
ENSG00000175213	2
ENSG00000177200	2
ENSG00000138119	2
ENSG00000167106	2
ENSG00000148690	2
ENSG00000143554	2
ENSG00000176087	2
ENSG00000150961	2
ENSG00000119844	2
ENSG00000126247	2
ENSG00000164117	2
ENSG00000153443	2
ENSG00000148396	2
ENSG00000146425	2
ENSG00000136960	2
ENSG00000135870	2
ENSG00000156313	2
ENSG00000159459	2
ENSG00000147533	2
ENSG00000152952	2
ENSG00000154447	2
ENSG00000166140	2
ENSG00000155744	2
ENSG00000170776	2
ENSG00000144746	2
ENSG00000121851	2
ENSG00000129128	2
ENSG00000165804	2
ENSG00000178026	2
ENSG00000172594	2
ENSG00000172375	2
ENSG00000123933	2
ENSG00000167925	2
ENSG00000173085	2
ENSG00000181523	2
ENSG00000177311	2
ENSG00000130158	2
ENSG00000178802	2
ENSG00000151491	2
ENSG00000163072	2
ENSG00000132155	2
ENSG00000171155	2
ENSG00000135297	2
ENSG00000154222	2
ENSG00000181826	2
ENSG00000135821	2
ENSG00000179364	2
ENSG00000175893	2
ENSG00000137642	2
ENSG00000179029	2
ENSG00000142208	2
ENSG00000170242	2
ENSG00000152661	2
ENSG00000138604	2
ENSG00000178761	2
ENSG00000170759	2
ENSG00000144802	2
ENSG00000165322	2
ENSG00000163412	2
ENSG00000170412	2
ENSG00000166579	2
ENSG00000168672	2
ENSG00000176058	2
ENSG00000162413	2
ENSG00000167470	2
ENSG00000001630	2
ENSG00000038002	2
ENSG00000082196	2
ENSG00000099860	2
ENSG00000101384	2
ENSG00000104853	2
ENSG00000106299	2
ENSG00000106524	2
ENSG00000109686	2
ENSG00000140598	2
ENSG00000128524	2
ENSG00000144791	2
ENSG00000179832	2
ENSG00000122359	2
ENSG00000129925	2
ENSG00000150540	2
ENSG00000152894	2
ENSG00000147872	2
ENSG00000157637	2
ENSG00000161395	2
ENSG00000151806	2
ENSG00000052802	2
ENSG00000130830	2
ENSG00000149089	2
ENSG00000120437	2
ENSG00000007384	3
ENSG00000008952	3
ENSG00000010818	3
ENSG00000012061	3
ENSG00000025796	3
ENSG00000030582	3
ENSG00000036054	3
ENSG00000048471	3
ENSG00000049239	3
ENSG00000049759	3
ENSG00000053501	3
ENSG00000055208	3
ENSG00000066084	3
ENSG00000066654	3
ENSG00000067167	3
ENSG00000067606	3
ENSG00000068650	3
ENSG00000068793	3
ENSG00000070540	3
ENSG00000070756	3
ENSG00000070882	3
ENSG00000071246	3
ENSG00000072756	3
ENSG00000074319	3
ENSG00000074582	3
ENSG00000075089	3
ENSG00000075785	3
ENSG00000077044	3
ENSG00000079337	3
ENSG00000082212	3
ENSG00000086619	3
ENSG00000087448	3
ENSG00000088387	3
ENSG00000088833	3
ENSG00000090238	3
ENSG00000100151	3
ENSG00000100441	3
ENSG00000102606	3
ENSG00000102738	3
ENSG00000102804	3
ENSG00000102871	3
ENSG00000103174	3
ENSG00000104964	3
ENSG00000105669	3
ENSG00000105854	3
ENSG00000106211	3
ENSG00000107223	3
ENSG00000107816	3
ENSG00000107960	3
ENSG00000108604	3
ENSG00000108639	3
ENSG00000109323	3
ENSG00000109756	3
ENSG00000109762	3
ENSG00000111237	3
ENSG00000112062	3
ENSG00000112237	3
ENSG00000113282	3
ENSG00000113916	3
ENSG00000114450	3
ENSG00000115274	3
ENSG00000115694	3
ENSG00000115806	3
ENSG00000116604	3
ENSG00000116679	3
ENSG00000116977	3
ENSG00000118939	3
ENSG00000118985	3
ENSG00000119669	3
ENSG00000119943	3
ENSG00000120868	3
ENSG00000121897	3
ENSG00000122591	3
ENSG00000123130	3
ENSG00000123607	3
ENSG00000123684	3
ENSG00000123728	3
ENSG00000124275	3
ENSG00000125703	3
ENSG00000126062	3
ENSG00000126705	3
ENSG00000127952	3
ENSG00000129480	3
ENSG00000129518	3
ENSG00000130066	3
ENSG00000130396	3
ENSG00000130821	3
ENSG00000130939	3
ENSG00000131368	3
ENSG00000132002	3
ENSG00000132376	3
ENSG00000132470	3
ENSG00000133027	3
ENSG00000133597	3
ENSG00000133687	3
ENSG00000133794	3
ENSG00000133872	3
ENSG00000135775	3
ENSG00000135900	3
ENSG00000135968	3
ENSG00000136068	3
ENSG00000136717	3
ENSG00000136819	3
ENSG00000137414	3
ENSG00000138640	3
ENSG00000139428	3
ENSG00000140264	3
ENSG00000140386	3
ENSG00000140859	3
ENSG00000141401	3
ENSG00000141560	3
ENSG00000143774	3
ENSG00000143933	3
ENSG00000144283	3
ENSG00000144366	3
ENSG00000145675	3
ENSG00000148719	3
ENSG00000148943	3
ENSG00000149930	3
ENSG00000150593	3
ENSG00000150991	3
ENSG00000151376	3
ENSG00000152484	3
ENSG00000155621	3
ENSG00000155957	3
ENSG00000156218	3
ENSG00000158195	3
ENSG00000159921	3
ENSG00000160293	3
ENSG00000160613	3
ENSG00000161647	3
ENSG00000162600	3
ENSG00000163788	3
ENSG00000165646	3
ENSG00000167110	3
ENSG00000169696	3
ENSG00000173674	3
ENSG00000174840	3
ENSG00000178381	3
ENSG00000177728	3
ENSG00000179241	3
ENSG00000136235	3
ENSG00000170315	3
ENSG00000166387	3
ENSG00000163625	3
ENSG00000163453	3
ENSG00000160226	3
ENSG00000141258	3
ENSG00000177697	3
ENSG00000151135	3
ENSG00000143079	3
ENSG00000130733	3
ENSG00000180979	3
ENSG00000128923	3
ENSG00000134825	3
ENSG00000120256	3
ENSG00000171316	3
ENSG00000169919	3
ENSG00000170873	3
ENSG00000165655	3
ENSG00000151612	3
ENSG00000157625	3
ENSG00000170502	3
ENSG00000137831	3
ENSG00000123983	3
ENSG00000154309	3
ENSG00000163602	3
ENSG00000172922	3
ENSG00000171604	3
ENSG00000164031	3
ENSG00000164068	3
ENSG00000168818	3
ENSG00000146281	3
ENSG00000165861	3
ENSG00000175727	3
ENSG00000090989	3
ENSG00000092621	3
ENSG00000101856	3
ENSG00000108219	3
ENSG00000120519	3
ENSG00000127418	3
ENSG00000135362	3
ENSG00000135932	3
ENSG00000140092	3
ENSG00000146376	3
ENSG00000151208	3
ENSG00000160888	3
ENSG00000162337	3
ENSG00000163626	3
ENSG00000163659	3
ENSG00000154305	3
ENSG00000127415	3
ENSG00000161999	3
ENSG00000179085	3
ENSG00000141098	3
ENSG00000171223	3
ENSG00000177606	3
ENSG00000006704	4
ENSG00000014123	4
ENSG00000035115	4
ENSG00000048740	4
ENSG00000064601	4
ENSG00000064999	4
ENSG00000065054	4
ENSG00000066027	4
ENSG00000066136	4
ENSG00000068137	4
ENSG00000068745	4
ENSG00000072506	4
ENSG00000074181	4
ENSG00000077097	4
ENSG00000077380	4
ENSG00000078369	4
ENSG00000079277	4
ENSG00000080845	4
ENSG00000088832	4
ENSG00000090686	4
ENSG00000099256	4
ENSG00000099800	4
ENSG00000099992	4
ENSG00000100196	4
ENSG00000100266	4
ENSG00000100299	4
ENSG00000100596	4
ENSG00000100644	4
ENSG00000100697	4
ENSG00000101343	4
ENSG00000101665	4
ENSG00000103152	4
ENSG00000103978	4
ENSG00000104205	4
ENSG00000104613	4
ENSG00000104679	4
ENSG00000105856	4
ENSG00000106003	4
ENSG00000106077	4
ENSG00000107560	4
ENSG00000109083	4
ENSG00000109270	4
ENSG00000111328	4
ENSG00000111726	4
ENSG00000111832	4
ENSG00000112144	4
ENSG00000112679	4
ENSG00000112972	4
ENSG00000113716	4
ENSG00000113719	4
ENSG00000114120	4
ENSG00000115677	4
ENSG00000116005	4
ENSG00000116350	4
ENSG00000117859	4
ENSG00000119522	4
ENSG00000120963	4
ENSG00000123240	4
ENSG00000123600	4
ENSG00000124104	4
ENSG00000124225	4
ENSG00000124831	4
ENSG00000125375	4
ENSG00000125449	4
ENSG00000129657	4
ENSG00000130005	4
ENSG00000130522	4
ENSG00000130560	4
ENSG00000130787	4
ENSG00000131620	4
ENSG00000131732	4
ENSG00000132196	4
ENSG00000133026	4
ENSG00000133961	4
ENSG00000134371	4
ENSG00000134909	4
ENSG00000136874	4
ENSG00000137509	4
ENSG00000138073	4
ENSG00000139173	4
ENSG00000139668	4
ENSG00000141404	4
ENSG00000143995	4
ENSG00000145337	4
ENSG00000146282	4
ENSG00000146476	4
ENSG00000146802	4
ENSG00000147027	4
ENSG00000148248	4
ENSG00000148481	4
ENSG00000151532	4
ENSG00000151876	4
ENSG00000151914	4
ENSG00000152518	4
ENSG00000154217	4
ENSG00000154710	4
ENSG00000154889	4
ENSG00000155256	4
ENSG00000155760	4
ENSG00000158711	4
ENSG00000159720	4
ENSG00000162512	4
ENSG00000162878	4
ENSG00000162971	4
ENSG00000163249	4
ENSG00000163378	4
ENSG00000163956	4
ENSG00000164654	4
ENSG00000164828	4
ENSG00000165895	4
ENSG00000166200	4
ENSG00000167113	4
ENSG00000167720	4
ENSG00000167930	4
ENSG00000172469	4
ENSG00000174307	4
ENSG00000150459	4
ENSG00000143376	4
ENSG00000173267	4
ENSG00000168575	4
ENSG00000164307	4
ENSG00000181852	4
ENSG00000173706	4
ENSG00000172785	4
ENSG00000136425	4
ENSG00000177425	4
ENSG00000151718	4
ENSG00000154511	4
ENSG00000167508	4
ENSG00000156273	4
ENSG00000178974	4
ENSG00000181045	4
ENSG00000153179	4
ENSG00000175471	4
ENSG00000140105	4
ENSG00000179922	4
ENSG00000149743	4
ENSG00000168675	4
ENSG00000166479	4
ENSG00000172331	4
ENSG00000175221	4
ENSG00000179837	4
ENSG00000175029	4
ENSG00000165156	4
ENSG00000138772	4
ENSG00000149150	4
ENSG00000173230	4
ENSG00000168036	4
ENSG00000181019	4
ENSG00000166908	4
ENSG00000171492	4
ENSG00000008710	4
ENSG00000025039	4
ENSG00000025434	4
ENSG00000073417	4
ENSG00000103202	4
ENSG00000103671	4
ENSG00000104368	4
ENSG00000105248	4
ENSG00000110237	4
ENSG00000113615	4
ENSG00000119681	4
ENSG00000120708	4
ENSG00000134108	4
ENSG00000138674	4
ENSG00000150977	4
ENSG00000164180	4
ENSG00000170004	4
ENSG00000178922	4
ENSG00000174374	4
ENSG00000162836	4
ENSG00000144724	4
ENSG00000159899	4
ENSG00000167543	4
ENSG00000001561	5
ENSG00000008441	5
ENSG00000009307	5
ENSG00000011028	5
ENSG00000011052	5
ENSG00000037757	5
ENSG00000041982	5
ENSG00000054983	5
ENSG00000066135	5
ENSG00000073169	5
ENSG00000074855	5
ENSG00000075426	5
ENSG00000081307	5
ENSG00000086065	5
ENSG00000087008	5
ENSG00000091947	5
ENSG00000092108	5
ENSG00000100345	5
ENSG00000100564	5
ENSG00000100612	5
ENSG00000100711	5
ENSG00000101236	5
ENSG00000102471	5
ENSG00000103066	5
ENSG00000104904	5
ENSG00000106025	5
ENSG00000106780	5
ENSG00000107140	5
ENSG00000107362	5
ENSG00000107651	5
ENSG00000107829	5
ENSG00000107929	5
ENSG00000108523	5
ENSG00000109046	5
ENSG00000110455	5
ENSG00000110987	5
ENSG00000112096	5
ENSG00000112335	5
ENSG00000112357	5
ENSG00000113108	5
ENSG00000113161	5
ENSG00000113522	5
ENSG00000113580	5
ENSG00000113657	5
ENSG00000114650	5
ENSG00000115350	5
ENSG00000115808	5
ENSG00000115839	5
ENSG00000116117	5
ENSG00000116396	5
ENSG00000116954	5
ENSG00000117479	5
ENSG00000119383	5
ENSG00000119760	5
ENSG00000122390	5
ENSG00000122694	5
ENSG00000124406	5
ENSG00000125648	5
ENSG00000126432	5
ENSG00000128294	5
ENSG00000129968	5
ENSG00000130340	5
ENSG00000130669	5
ENSG00000131791	5
ENSG00000133460	5
ENSG00000133874	5
ENSG00000134851	5
ENSG00000136237	5
ENSG00000136238	5
ENSG00000136868	5
ENSG00000137563	5
ENSG00000138764	5
ENSG00000138867	5
ENSG00000139324	5
ENSG00000139631	5
ENSG00000139684	5
ENSG00000140836	5
ENSG00000142178	5
ENSG00000142949	5
ENSG00000145431	5
ENSG00000145555	5
ENSG00000145860	5
ENSG00000145901	5
ENSG00000146433	5
ENSG00000147155	5
ENSG00000147454	5
ENSG00000147535	5
ENSG00000147862	5
ENSG00000148400	5
ENSG00000149091	5
ENSG00000149179	5
ENSG00000150455	5
ENSG00000151474	5
ENSG00000152944	5
ENSG00000153815	5
ENSG00000154144	5
ENSG00000155463	5
ENSG00000155984	5
ENSG00000157500	5
ENSG00000157538	5
ENSG00000157557	5
ENSG00000157600	5
ENSG00000159792	5
ENSG00000160062	5
ENSG00000160094	5
ENSG00000160191	5
ENSG00000160439	5
ENSG00000161638	5
ENSG00000162032	5
ENSG00000162065	5
ENSG00000162236	5
ENSG00000162980	5
ENSG00000163634	5
ENSG00000163900	5
ENSG00000170248	5
ENSG00000171163	5
ENSG00000173992	5
ENSG00000176018	5
ENSG00000162430	5
ENSG00000170921	5
ENSG00000153933	5
ENSG00000169504	5
ENSG00000140044	5
ENSG00000173517	5
ENSG00000161542	5
ENSG00000175348	5
ENSG00000136146	5
ENSG00000168564	5
ENSG00000181396	5
ENSG00000172053	5
ENSG00000166839	5
ENSG00000172339	5
ENSG00000175054	5
ENSG00000181751	5
ENSG00000173548	5
ENSG00000099219	5
ENSG00000101152	5
ENSG00000103197	5
ENSG00000105835	5
ENSG00000106052	5
ENSG00000127527	5
ENSG00000130584	5
ENSG00000132254	5
ENSG00000137801	5
ENSG00000138162	5
ENSG00000139178	5
ENSG00000162869	5
ENSG00000164983	5
ENSG00000165997	5
ENSG00000165102	5
ENSG00000171497	5
ENSG00000173327	5
ENSG00000144711	5
ENSG00000170915	5
ENSG00000171475	5
ENSG00000102882	5
ENSG00000005810	6
ENSG00000006459	6
ENSG00000006468	6
ENSG00000013288	6
ENSG00000013503	6
ENSG00000017797	6
ENSG00000023318	6
ENSG00000055917	6
ENSG00000057663	6
ENSG00000058600	6
ENSG00000060656	6
ENSG00000062716	6
ENSG00000064489	6
ENSG00000064547	6
ENSG00000065491	6
ENSG00000065809	6
ENSG00000067836	6
ENSG00000068323	6
ENSG00000074964	6
ENSG00000077232	6
ENSG00000077585	6
ENSG00000079950	6
ENSG00000084676	6
ENSG00000085117	6
ENSG00000085377	6
ENSG00000085719	6
ENSG00000090006	6
ENSG00000090020	6
ENSG00000090776	6
ENSG00000100105	6
ENSG00000100359	6
ENSG00000100600	6
ENSG00000102531	6
ENSG00000102921	6
ENSG00000103335	6
ENSG00000103381	6
ENSG00000103496	6
ENSG00000105583	6
ENSG00000106415	6
ENSG00000106443	6
ENSG00000106803	6
ENSG00000107263	6
ENSG00000107581	6
ENSG00000109332	6
ENSG00000109436	6
ENSG00000109736	6
ENSG00000111707	6
ENSG00000111877	6
ENSG00000112367	6
ENSG00000113163	6
ENSG00000113328	6
ENSG00000113597	6
ENSG00000114315	6
ENSG00000114648	6
ENSG00000114779	6
ENSG00000115109	6
ENSG00000115738	6
ENSG00000115904	6
ENSG00000116285	6
ENSG00000117114	6
ENSG00000118564	6
ENSG00000119280	6
ENSG00000119559	6
ENSG00000119782	6
ENSG00000120913	6
ENSG00000123595	6
ENSG00000125733	6
ENSG00000125734	6
ENSG00000125863	6
ENSG00000126217	6
ENSG00000126790	6
ENSG00000130827	6
ENSG00000131067	6
ENSG00000131435	6
ENSG00000133812	6
ENSG00000135334	6
ENSG00000135636	6
ENSG00000135677	6
ENSG00000135720	6
ENSG00000136156	6
ENSG00000136240	6
ENSG00000137411	6
ENSG00000137947	6
ENSG00000139154	6
ENSG00000139266	6
ENSG00000139718	6
ENSG00000140367	6
ENSG00000140848	6
ENSG00000143303	6
ENSG00000143344	6
ENSG00000143578	6
ENSG00000144224	6
ENSG00000146278	6
ENSG00000147324	6
ENSG00000147894	6
ENSG00000148218	6
ENSG00000148339	6
ENSG00000150760	6
ENSG00000151502	6
ENSG00000151623	6
ENSG00000155111	6
ENSG00000158109	6
ENSG00000159788	6
ENSG00000161048	6
ENSG00000162496	6
ENSG00000162542	6
ENSG00000162688	6
ENSG00000162976	6
ENSG00000163795	6
ENSG00000166483	6
ENSG00000168172	6
ENSG00000169084	6
ENSG00000170325	6
ENSG00000170540	6
ENSG00000176845	6
ENSG00000166444	6
ENSG00000158747	6
ENSG00000151692	6
ENSG00000158555	6
ENSG00000171723	6
ENSG00000167861	6
ENSG00000151093	6
ENSG00000178028	6
ENSG00000139083	6
ENSG00000178096	6
ENSG00000170345	6
ENSG00000170185	6
ENSG00000167460	6
ENSG00000164040	6
ENSG00000159692	6
ENSG00000177426	6
ENSG00000178695	6
ENSG00000180817	6
ENSG00000178425	6
ENSG00000175104	6
ENSG00000168758	6
ENSG00000006607	6
ENSG00000051128	6
ENSG00000069943	6
ENSG00000084112	6
ENSG00000101246	6
ENSG00000102100	6
ENSG00000105088	6
ENSG00000108963	6
ENSG00000110906	6
ENSG00000119820	6
ENSG00000120458	6
ENSG00000125901	6
ENSG00000134533	6
ENSG00000136141	6
ENSG00000140632	6
ENSG00000141068	6
ENSG00000141736	6
ENSG00000144655	6
ENSG00000152990	6
ENSG00000162772	6
ENSG00000164659	6
ENSG00000172456	6
ENSG00000158615	6
ENSG00000179933	6
ENSG00000177427	6
ENSG00000067082	6
ENSG00000090539	6
ENSG00000120129	6
ENSG00000137269	6
ENSG00000177169	6
ENSG00000173141	6
ENSG00000173064	6
ENSG00000173846	6
ENSG00000181744	6
ENSG00000117868	6
ENSG00000142303	6
ENSG00000009413	7
ENSG00000011114	7
ENSG00000012660	7
ENSG00000012822	7
ENSG00000029364	7
ENSG00000031081	7
ENSG00000051108	7
ENSG00000064651	7
ENSG00000067141	7
ENSG00000068697	7
ENSG00000069329	7
ENSG00000070269	7
ENSG00000071127	7
ENSG00000074370	7
ENSG00000077514	7
ENSG00000082269	7
ENSG00000083223	7
ENSG00000084090	7
ENSG00000095380	7
ENSG00000100211	7
ENSG00000100906	7
ENSG00000102189	7
ENSG00000102796	7
ENSG00000103111	7
ENSG00000103264	7
ENSG00000106100	7
ENSG00000107021	7
ENSG00000107185	7
ENSG00000107897	7
ENSG00000107957	7
ENSG00000109787	7
ENSG00000109929	7
ENSG00000110321	7
ENSG00000110328	7
ENSG00000110841	7
ENSG00000111817	7
ENSG00000112031	7
ENSG00000112305	7
ENSG00000113552	7
ENSG00000114354	7
ENSG00000114859	7
ENSG00000115661	7
ENSG00000116525	7
ENSG00000116906	7
ENSG00000119408	7
ENSG00000119720	7
ENSG00000119777	7
ENSG00000120696	7
ENSG00000120896	7
ENSG00000122547	7
ENSG00000123836	7
ENSG00000124767	7
ENSG00000124782	7
ENSG00000124788	7
ENSG00000125037	7
ENSG00000125741	7
ENSG00000127838	7
ENSG00000128512	7
ENSG00000130313	7
ENSG00000130717	7
ENSG00000131171	7
ENSG00000133030	7
ENSG00000133816	7
ENSG00000134802	7
ENSG00000135090	7
ENSG00000135211	7
ENSG00000135503	7
ENSG00000135525	7
ENSG00000135686	7
ENSG00000135916	7
ENSG00000135945	7
ENSG00000136021	7
ENSG00000136404	7
ENSG00000136754	7
ENSG00000136848	7
ENSG00000137145	7
ENSG00000138018	7
ENSG00000138134	7
ENSG00000138246	7
ENSG00000139323	7
ENSG00000139517	7
ENSG00000139625	7
ENSG00000147548	7
ENSG00000148187	7
ENSG00000151327	7
ENSG00000152256	7
ENSG00000152465	7
ENSG00000157107	7
ENSG00000157240	7
ENSG00000157259	7
ENSG00000158321	7
ENSG00000161011	7
ENSG00000163463	7
ENSG00000163697	7
ENSG00000163702	7
ENSG00000163932	7
ENSG00000164073	7
ENSG00000164506	7
ENSG00000165006	7
ENSG00000167182	7
ENSG00000168887	7
ENSG00000169519	7
ENSG00000170545	7
ENSG00000172037	7
ENSG00000172071	7
ENSG00000172992	7
ENSG00000167657	7
ENSG00000168397	7
ENSG00000167904	7
ENSG00000180182	7
ENSG00000165714	7
ENSG00000173575	7
ENSG00000179094	7
ENSG00000171488	7
ENSG00000178467	7
ENSG00000001461	7
ENSG00000017260	7
ENSG00000052126	7
ENSG00000079819	7
ENSG00000100023	7
ENSG00000103502	7
ENSG00000104154	7
ENSG00000123505	7
ENSG00000125844	7
ENSG00000133818	7
ENSG00000136044	7
ENSG00000137076	7
ENSG00000140262	7
ENSG00000141084	7
ENSG00000141556	7
ENSG00000144840	7
ENSG00000151503	7
ENSG00000152767	7
ENSG00000157353	7
ENSG00000157483	7
ENSG00000163444	7
ENSG00000159086	7
ENSG00000180879	7
ENSG00000172869	7
ENSG00000153975	7
ENSG00000180611	7
ENSG00000179387	7
ENSG00000172954	7
ENSG00000065717	7
ENSG00000108389	7
ENSG00000130147	7
ENSG00000141424	7
ENSG00000154265	7
ENSG00000163875	7
ENSG00000140564	7
ENSG00000005812	8
ENSG00000012983	8
ENSG00000024048	8
ENSG00000024862	8
ENSG00000032444	8
ENSG00000039560	8
ENSG00000050393	8
ENSG00000075568	8
ENSG00000080561	8
ENSG00000088280	8
ENSG00000089006	8
ENSG00000090054	8
ENSG00000090924	8
ENSG00000099246	8
ENSG00000099284	8
ENSG00000101220	8
ENSG00000101310	8
ENSG00000103064	8
ENSG00000103091	8
ENSG00000104343	8
ENSG00000104442	8
ENSG00000104969	8
ENSG00000105701	8
ENSG00000107719	8
ENSG00000107937	8
ENSG00000108433	8
ENSG00000108479	8
ENSG00000108840	8
ENSG00000110002	8
ENSG00000110422	8
ENSG00000111596	8
ENSG00000112697	8
ENSG00000112769	8
ENSG00000113119	8
ENSG00000116584	8
ENSG00000117691	8
ENSG00000119950	8
ENSG00000121064	8
ENSG00000123739	8
ENSG00000123992	8
ENSG00000124074	8
ENSG00000124574	8
ENSG00000126106	8
ENSG00000126603	8
ENSG00000127948	8
ENSG00000128731	8
ENSG00000129562	8
ENSG00000130589	8
ENSG00000131018	8
ENSG00000132199	8
ENSG00000133243	8
ENSG00000134285	8
ENSG00000134897	8
ENSG00000135506	8
ENSG00000135535	8
ENSG00000135749	8
ENSG00000135766	8
ENSG00000135930	8
ENSG00000136444	8
ENSG00000136802	8
ENSG00000138074	8
ENSG00000138185	8
ENSG00000139289	8
ENSG00000140382	8
ENSG00000140391	8
ENSG00000141002	8
ENSG00000141027	8
ENSG00000141447	8
ENSG00000142168	8
ENSG00000143224	8
ENSG00000143315	8
ENSG00000145703	8
ENSG00000150347	8
ENSG00000151116	8
ENSG00000151694	8
ENSG00000156232	8
ENSG00000156256	8
ENSG00000158480	8
ENSG00000158604	8
ENSG00000159714	8
ENSG00000160271	8
ENSG00000162927	8
ENSG00000163171	8
ENSG00000163479	8
ENSG00000164050	8
ENSG00000164306	8
ENSG00000165795	8
ENSG00000168395	8
ENSG00000168610	8
ENSG00000171132	8
ENSG00000174373	8
ENSG00000177548	8
ENSG00000166484	8
ENSG00000176986	8
ENSG00000170876	8
ENSG00000176022	8
ENSG00000166337	8
ENSG00000177731	8
ENSG00000163486	8
ENSG00000168890	8
ENSG00000178904	8
ENSG00000166822	8
ENSG00000164167	8
ENSG00000176410	8
ENSG00000153066	8
ENSG00000174903	8
ENSG00000005700	8
ENSG00000039523	8
ENSG00000070081	8
ENSG00000087338	8
ENSG00000100219	8
ENSG00000101940	8
ENSG00000106351	8
ENSG00000111666	8
ENSG00000121749	8
ENSG00000132330	8
ENSG00000133835	8
ENSG00000136867	8
ENSG00000137275	8
ENSG00000138101	8
ENSG00000140688	8
ENSG00000141664	8
ENSG00000144306	8
ENSG00000144857	8
ENSG00000152582	8
ENSG00000157800	8
ENSG00000159840	8
ENSG00000165813	8
ENSG00000166002	8
ENSG00000174606	8
ENSG00000168924	8
ENSG00000153395	8
ENSG00000172725	8
ENSG00000111145	8
ENSG00000119801	8
ENSG00000131504	8
ENSG00000143952	8
ENSG00000151553	8
ENSG00000154727	8
ENSG00000165626	8
ENSG00000173540	8
ENSG00000166685	8
ENSG00000001036	9
ENSG00000015532	9
ENSG00000019144	9
ENSG00000029639	9
ENSG00000034677	9
ENSG00000037637	9
ENSG00000041988	9
ENSG00000055163	9
ENSG00000066455	9
ENSG00000071655	9
ENSG00000073803	9
ENSG00000074416	9
ENSG00000074696	9
ENSG00000079805	9
ENSG00000083544	9
ENSG00000087460	9
ENSG00000099377	9
ENSG00000100324	9
ENSG00000102218	9
ENSG00000103707	9
ENSG00000104129	9
ENSG00000104522	9
ENSG00000104835	9
ENSG00000105245	9
ENSG00000105281	9
ENSG00000105963	9
ENSG00000107779	9
ENSG00000108091	9
ENSG00000110583	9
ENSG00000111266	9
ENSG00000112473	9
ENSG00000114423	9
ENSG00000115129	9
ENSG00000115295	9
ENSG00000116016	9
ENSG00000116586	9
ENSG00000118363	9
ENSG00000118454	9
ENSG00000118523	9
ENSG00000120370	9
ENSG00000120832	9
ENSG00000121989	9
ENSG00000122299	9
ENSG00000122512	9
ENSG00000124209	9
ENSG00000124587	9
ENSG00000125971	9
ENSG00000127837	9
ENSG00000130489	9
ENSG00000133121	9
ENSG00000135048	9
ENSG00000135124	9
ENSG00000135723	9
ENSG00000140396	9
ENSG00000141905	9
ENSG00000143514	9
ENSG00000144182	9
ENSG00000145391	9
ENSG00000146648	9
ENSG00000148110	9
ENSG00000148516	9
ENSG00000150457	9
ENSG00000151239	9
ENSG00000151929	9
ENSG00000152818	9
ENSG00000153071	9
ENSG00000153485	9
ENSG00000155636	9
ENSG00000163743	9
ENSG00000164741	9
ENSG00000165782	9
ENSG00000166311	9
ENSG00000166439	9
ENSG00000166548	9
ENSG00000166949	9
ENSG00000169733	9
ENSG00000179476	9
ENSG00000159842	9
ENSG00000178252	9
ENSG00000172380	9
ENSG00000177951	9
ENSG00000177485	9
ENSG00000161526	9
ENSG00000178951	9
ENSG00000176623	9
ENSG00000175711	9
ENSG00000177600	9
ENSG00000168710	9
ENSG00000179604	9
ENSG00000034533	9
ENSG00000052841	9
ENSG00000068001	9
ENSG00000072195	9
ENSG00000118518	9
ENSG00000127329	9
ENSG00000141551	9
ENSG00000145362	9
ENSG00000171953	9
ENSG00000177303	9
ENSG00000173482	9
ENSG00000132356	9
ENSG00000161835	9
ENSG00000163513	9
ENSG00000180917	9
ENSG00000162616	9
ENSG00000003436	10
ENSG00000008838	10
ENSG00000034152	10
ENSG00000041880	10
ENSG00000054277	10
ENSG00000061987	10
ENSG00000065485	10
ENSG00000068120	10
ENSG00000069956	10
ENSG00000070214	10
ENSG00000070444	10
ENSG00000071282	10
ENSG00000072778	10
ENSG00000076650	10
ENSG00000077684	10
ENSG00000080546	10
ENSG00000086102	10
ENSG00000088367	10
ENSG00000088808	10
ENSG00000089053	10
ENSG00000089163	10
ENSG00000089693	10
ENSG00000090487	10
ENSG00000092445	10
ENSG00000100280	10
ENSG00000102870	10
ENSG00000103657	10
ENSG00000104549	10
ENSG00000104765	10
ENSG00000104852	10
ENSG00000105223	10
ENSG00000108175	10
ENSG00000108509	10
ENSG00000108828	10
ENSG00000115204	10
ENSG00000115520	10
ENSG00000117289	10
ENSG00000118689	10
ENSG00000123154	10
ENSG00000124942	10
ENSG00000126934	10
ENSG00000130150	10
ENSG00000130511	10
ENSG00000130703	10
ENSG00000132842	10
ENSG00000133114	10
ENSG00000136158	10
ENSG00000137936	10
ENSG00000138002	10
ENSG00000138606	10
ENSG00000138688	10
ENSG00000140945	10
ENSG00000143248	10
ENSG00000143797	10
ENSG00000143878	10
ENSG00000148824	10
ENSG00000152700	10
ENSG00000153147	10
ENSG00000159592	10
ENSG00000160310	10
ENSG00000160445	10
ENSG00000160785	10
ENSG00000161920	10
ENSG00000162104	10
ENSG00000163113	10
ENSG00000164162	10
ENSG00000164442	10
ENSG00000165338	10
ENSG00000165886	10
ENSG00000170043	10
ENSG00000170473	10
ENSG00000176454	10
ENSG00000180694	10
ENSG00000168763	10
ENSG00000180902	10
ENSG00000174405	10
ENSG00000170385	10
ENSG00000168214	10
ENSG00000168556	10
ENSG00000170266	10
ENSG00000164932	10
ENSG00000176209	10
ENSG00000171720	10
ENSG00000178188	10
ENSG00000168917	10
ENSG00000167535	10
ENSG00000083123	10
ENSG00000097021	10
ENSG00000107854	10
ENSG00000111276	10
ENSG00000115649	10
ENSG00000115762	10
ENSG00000115970	10
ENSG00000124766	10
ENSG00000129472	10
ENSG00000132406	10
ENSG00000136770	10
ENSG00000139132	10
ENSG00000139514	10
ENSG00000147050	10
ENSG00000153944	10
ENSG00000155858	10
ENSG00000157985	10
ENSG00000165195	10
ENSG00000168994	10
ENSG00000101350	10
ENSG00000101558	10
ENSG00000135185	10
ENSG00000138802	10
ENSG00000143420	10
ENSG00000148484	10
ENSG00000160695	10
ENSG00000170653	10
ENSG00000051009	11
ENSG00000058063	11
ENSG00000061676	11
ENSG00000069974	11
ENSG00000072518	11
ENSG00000078142	11
ENSG00000083857	11
ENSG00000083937	11
ENSG00000087245	11
ENSG00000087303	11
ENSG00000089775	11
ENSG00000090674	11
ENSG00000099797	11
ENSG00000100116	11
ENSG00000100364	11
ENSG00000103196	11
ENSG00000104915	11
ENSG00000105887	11
ENSG00000106333	11
ENSG00000107036	11
ENSG00000110429	11
ENSG00000110917	11
ENSG00000118640	11
ENSG00000119242	11
ENSG00000119699	11
ENSG00000123066	11
ENSG00000127528	11
ENSG00000132275	11
ENSG00000133056	11
ENSG00000135956	11
ENSG00000136100	11
ENSG00000137266	11
ENSG00000137501	11
ENSG00000137693	11
ENSG00000137842	11
ENSG00000138629	11
ENSG00000138757	11
ENSG00000139613	11
ENSG00000139793	11
ENSG00000139826	11
ENSG00000140319	11
ENSG00000141127	11
ENSG00000141646	11
ENSG00000142192	11
ENSG00000142634	11
ENSG00000142655	11
ENSG00000143158	11
ENSG00000144476	11
ENSG00000144827	11
ENSG00000145982	11
ENSG00000146842	11
ENSG00000148498	11
ENSG00000155363	11
ENSG00000158987	11
ENSG00000159176	11
ENSG00000159403	11
ENSG00000160404	11
ENSG00000160570	11
ENSG00000160796	11
ENSG00000161267	11
ENSG00000166575	11
ENSG00000168701	11
ENSG00000177700	11
ENSG00000177119	11
ENSG00000174151	11
ENSG00000175183	11
ENSG00000179981	11
ENSG00000166938	11
ENSG00000178950	11
ENSG00000176171	11
ENSG00000169714	11
ENSG00000058272	11
ENSG00000065534	11
ENSG00000068354	11
ENSG00000091986	11
ENSG00000100304	11
ENSG00000104219	11
ENSG00000107789	11
ENSG00000116157	11
ENSG00000121057	11
ENSG00000135052	11
ENSG00000138459	11
ENSG00000169895	11
ENSG00000167081	11
ENSG00000006025	11
ENSG00000130176	11
ENSG00000136859	11
ENSG00000117308	11
ENSG00000149591	11
ENSG00000165424	11
ENSG00000107796	11
ENSG00000035403	11
ENSG00000006007	12
ENSG00000021574	12
ENSG00000029725	12
ENSG00000056661	12
ENSG00000058453	12
ENSG00000063169	12
ENSG00000065970	12
ENSG00000069020	12
ENSG00000071205	12
ENSG00000071894	12
ENSG00000072682	12
ENSG00000077549	12
ENSG00000077942	12
ENSG00000095951	12
ENSG00000099968	12
ENSG00000100767	12
ENSG00000102910	12
ENSG00000103507	12
ENSG00000105607	12
ENSG00000108821	12
ENSG00000110921	12
ENSG00000111911	12
ENSG00000112640	12
ENSG00000115540	12
ENSG00000115652	12
ENSG00000116209	12
ENSG00000116786	12
ENSG00000117592	12
ENSG00000122696	12
ENSG00000124098	12
ENSG00000124357	12
ENSG00000125772	12
ENSG00000126581	12
ENSG00000127334	12
ENSG00000127824	12
ENSG00000127995	12
ENSG00000128595	12
ENSG00000130734	12
ENSG00000131446	12
ENSG00000132589	12
ENSG00000132881	12
ENSG00000138166	12
ENSG00000138386	12
ENSG00000143147	12
ENSG00000143614	12
ENSG00000143924	12
ENSG00000144591	12
ENSG00000144895	12
ENSG00000147592	12
ENSG00000148331	12
ENSG00000150093	12
ENSG00000151148	12
ENSG00000151240	12
ENSG00000151498	12
ENSG00000154229	12
ENSG00000155755	12
ENSG00000158966	12
ENSG00000160218	12
ENSG00000160325	12
ENSG00000164494	12
ENSG00000166224	12
ENSG00000167700	12
ENSG00000168874	12
ENSG00000169093	12
ENSG00000169718	12
ENSG00000170677	12
ENSG00000171940	12
ENSG00000172292	12
ENSG00000173542	12
ENSG00000173653	12
ENSG00000174738	12
ENSG00000179820	12
ENSG00000175283	12
ENSG00000173418	12
ENSG00000178718	12
ENSG00000181789	12
ENSG00000169231	12
ENSG00000170989	12
ENSG00000059573	12
ENSG00000066855	12
ENSG00000067900	12
ENSG00000072110	12
ENSG00000112210	12
ENSG00000113140	12
ENSG00000116096	12
ENSG00000116406	12
ENSG00000116473	12
ENSG00000120742	12
ENSG00000129116	12
ENSG00000132622	12
ENSG00000133641	12
ENSG00000140682	12
ENSG00000146828	12
ENSG00000147526	12
ENSG00000148468	12
ENSG00000153029	12
ENSG00000154079	12
ENSG00000166913	12
ENSG00000173848	12
ENSG00000173486	12
ENSG00000179889	12
ENSG00000074657	12
ENSG00000102886	12
ENSG00000105971	12
ENSG00000112699	12
ENSG00000115306	12
ENSG00000118855	12
ENSG00000156804	12
ENSG00000163430	12
ENSG00000166333	12
ENSG00000166341	12
ENSG00000105974	12
ENSG00000157227	12
ENSG00000168497	12
ENSG00000173281	12
ENSG00000076067	12
ENSG00000101335	12
ENSG00000126458	12
ENSG00000100034	12
ENSG00000112658	12
ENSG00000122786	12
ENSG00000020181	12
ENSG00000148841	12
ENSG00000166398	12
ENSG00000073712	12
ENSG00000148175	12
ENSG00000153250	12
ENSG00000005379	13
ENSG00000007944	13
ENSG00000008283	13
ENSG00000043514	13
ENSG00000059588	13
ENSG00000063660	13
ENSG00000068912	13
ENSG00000069702	13
ENSG00000079332	13
ENSG00000079691	13
ENSG00000080815	13
ENSG00000082996	13
ENSG00000086015	13
ENSG00000086598	13
ENSG00000099864	13
ENSG00000100387	13
ENSG00000100490	13
ENSG00000101004	13
ENSG00000101266	13
ENSG00000104635	13
ENSG00000107104	13
ENSG00000108654	13
ENSG00000110651	13
ENSG00000115084	13
ENSG00000115275	13
ENSG00000116717	13
ENSG00000119772	13
ENSG00000119929	13
ENSG00000121350	13
ENSG00000124155	13
ENSG00000126016	13
ENSG00000127125	13
ENSG00000129038	13
ENSG00000129235	13
ENSG00000130338	13
ENSG00000130640	13
ENSG00000131165	13
ENSG00000133103	13
ENSG00000133704	13
ENSG00000134030	13
ENSG00000134504	13
ENSG00000134698	13
ENSG00000136738	13
ENSG00000137824	13
ENSG00000139160	13
ENSG00000140400	13
ENSG00000140983	13
ENSG00000142961	13
ENSG00000145390	13
ENSG00000147912	13
ENSG00000148429	13
ENSG00000148730	13
ENSG00000153879	13
ENSG00000156515	13
ENSG00000158158	13
ENSG00000158435	13
ENSG00000162066	13
ENSG00000162694	13
ENSG00000162819	13
ENSG00000164715	13
ENSG00000165030	13
ENSG00000165516	13
ENSG00000166086	13
ENSG00000166295	13
ENSG00000166887	13
ENSG00000170222	13
ENSG00000173402	13
ENSG00000173726	13
ENSG00000176783	13
ENSG00000153914	13
ENSG00000163155	13
ENSG00000165983	13
ENSG00000179295	13
ENSG00000177469	13
ENSG00000177125	13
ENSG00000048342	13
ENSG00000102753	13
ENSG00000104695	13
ENSG00000104946	13
ENSG00000111640	13
ENSG00000112294	13
ENSG00000117519	13
ENSG00000122085	13
ENSG00000131873	13
ENSG00000132294	13
ENSG00000132964	13
ENSG00000140398	13
ENSG00000143416	13
ENSG00000144115	13
ENSG00000166477	13
ENSG00000167566	13
ENSG00000168216	13
ENSG00000174021	13
ENSG00000175931	13
ENSG00000178177	13
ENSG00000100890	13
ENSG00000100938	13
ENSG00000108773	13
ENSG00000115414	13
ENSG00000123575	13
ENSG00000138660	13
ENSG00000100234	13
ENSG00000106799	13
ENSG00000144659	13
ENSG00000165660	13
ENSG00000138031	13
ENSG00000000457	14
ENSG00000004766	14
ENSG00000010322	14
ENSG00000059145	14
ENSG00000069869	14
ENSG00000070831	14
ENSG00000075391	14
ENSG00000076604	14
ENSG00000082805	14
ENSG00000091073	14
ENSG00000091136	14
ENSG00000092978	14
ENSG00000095637	14
ENSG00000097007	14
ENSG00000100836	14
ENSG00000101290	14
ENSG00000102595	14
ENSG00000104164	14
ENSG00000104331	14
ENSG00000105402	14
ENSG00000106460	14
ENSG00000107672	14
ENSG00000107959	14
ENSG00000108582	14
ENSG00000108799	14
ENSG00000110066	14
ENSG00000112655	14
ENSG00000114383	14
ENSG00000114942	14
ENSG00000118276	14
ENSG00000119414	14
ENSG00000119523	14
ENSG00000123143	14
ENSG00000124786	14
ENSG00000126088	14
ENSG00000127419	14
ENSG00000130723	14
ENSG00000130779	14
ENSG00000135341	14
ENSG00000139263	14
ENSG00000140548	14
ENSG00000140553	14
ENSG00000140905	14
ENSG00000141013	14
ENSG00000142173	14
ENSG00000143437	14
ENSG00000143537	14
ENSG00000145020	14
ENSG00000145439	14
ENSG00000149182	14
ENSG00000154767	14
ENSG00000155850	14
ENSG00000160551	14
ENSG00000163297	14
ENSG00000166847	14
ENSG00000166900	14
ENSG00000167881	14
ENSG00000168288	14
ENSG00000168807	14
ENSG00000169220	14
ENSG00000169764	14
ENSG00000169814	14
ENSG00000172007	14
ENSG00000174705	14
ENSG00000175866	14
ENSG00000176142	14
ENSG00000172889	14
ENSG00000163050	14
ENSG00000180628	14
ENSG00000175220	14
ENSG00000165914	14
ENSG00000174233	14
ENSG00000171988	14
ENSG00000004399	14
ENSG00000015676	14
ENSG00000087884	14
ENSG00000099785	14
ENSG00000104047	14
ENSG00000106571	14
ENSG00000113721	14
ENSG00000122707	14
ENSG00000123243	14
ENSG00000126775	14
ENSG00000130304	14
ENSG00000130635	14
ENSG00000133059	14
ENSG00000141349	14
ENSG00000141569	14
ENSG00000142082	14
ENSG00000142156	14
[truncated: 4,500 more rows]
