# Supplementary material for: A novel evolutionary model for constructing gene coexpression networks with comprehensive features
Source: BMC Bioinformatics. 2019 Sep 6;20:460. doi: 10.1186/s12859-019-3035-7 (PMC6731579; doi:10.1186/s12859-019-3035-7)
Supplement: Supplementary file 5 — The network 1 formed by genes from branch 0 and branch 1. This file is support for running evolutionary models 1 and 2. (CSV 17,312 kb) [file 12859_2019_3035_MOESM5_ESM.csv]

gene1	gene2
ENSG00000000003	ENSG00000055950
ENSG00000000419	ENSG00000147669
ENSG00000000419	ENSG00000152147
ENSG00000000419	ENSG00000129084
ENSG00000000419	ENSG00000166508
ENSG00000000419	ENSG00000112110
ENSG00000000419	ENSG00000111142
ENSG00000000419	ENSG00000086475
ENSG00000000419	ENSG00000132467
ENSG00000000419	ENSG00000062582
ENSG00000000419	ENSG00000049167
ENSG00000000419	ENSG00000176407
ENSG00000000419	ENSG00000116212
ENSG00000000419	ENSG00000137168
ENSG00000000419	ENSG00000166130
ENSG00000000419	ENSG00000115946
ENSG00000000419	ENSG00000124787
ENSG00000000419	ENSG00000065183
ENSG00000000419	ENSG00000111445
ENSG00000000419	ENSG00000146263
ENSG00000000419	ENSG00000116752
ENSG00000000419	ENSG00000049656
ENSG00000000419	ENSG00000120253
ENSG00000000419	ENSG00000137310
ENSG00000000419	ENSG00000167196
ENSG00000000419	ENSG00000174177
ENSG00000000419	ENSG00000145912
ENSG00000000419	ENSG00000100575
ENSG00000000419	ENSG00000005175
ENSG00000000419	ENSG00000053372
ENSG00000000419	ENSG00000166788
ENSG00000000419	ENSG00000122882
ENSG00000000419	ENSG00000153037
ENSG00000000419	ENSG00000074201
ENSG00000000419	ENSG00000111615
ENSG00000000419	ENSG00000086504
ENSG00000000419	ENSG00000148688
ENSG00000000419	ENSG00000167088
ENSG00000000419	ENSG00000164134
ENSG00000000419	ENSG00000165283
ENSG00000000419	ENSG00000073111
ENSG00000000419	ENSG00000138297
ENSG00000000419	ENSG00000140350
ENSG00000000419	ENSG00000167447
ENSG00000000419	ENSG00000171421
ENSG00000000419	ENSG00000178921
ENSG00000000419	ENSG00000013275
ENSG00000000419	ENSG00000120539
ENSG00000000419	ENSG00000136273
ENSG00000000419	ENSG00000105618
ENSG00000000419	ENSG00000137770
ENSG00000000419	ENSG00000101464
ENSG00000000419	ENSG00000170312
ENSG00000000419	ENSG00000082213
ENSG00000000419	ENSG00000066044
ENSG00000000419	ENSG00000161980
ENSG00000000419	ENSG00000143256
ENSG00000000419	ENSG00000128915
ENSG00000000419	ENSG00000164818
ENSG00000000419	ENSG00000124562
ENSG00000000419	ENSG00000081721
ENSG00000000419	ENSG00000168495
ENSG00000000419	ENSG00000104299
ENSG00000000419	ENSG00000143977
ENSG00000000419	ENSG00000146918
ENSG00000000419	ENSG00000166595
ENSG00000000419	ENSG00000115866
ENSG00000000419	ENSG00000113272
ENSG00000000419	ENSG00000137692
ENSG00000000419	ENSG00000108344
ENSG00000000419	ENSG00000164022
ENSG00000000419	ENSG00000135624
ENSG00000000419	ENSG00000104472
ENSG00000000419	ENSG00000112029
ENSG00000000419	ENSG00000113583
ENSG00000000419	ENSG00000105677
ENSG00000000419	ENSG00000156802
ENSG00000000419	ENSG00000116062
ENSG00000000419	ENSG00000171960
ENSG00000000419	ENSG00000107949
ENSG00000000419	ENSG00000070010
ENSG00000000419	ENSG00000136527
ENSG00000000419	ENSG00000103342
ENSG00000000419	ENSG00000139131
ENSG00000000419	ENSG00000164051
ENSG00000000419	ENSG00000164465
ENSG00000000419	ENSG00000028116
ENSG00000000419	ENSG00000158042
ENSG00000000419	ENSG00000165280
ENSG00000000419	ENSG00000037474
ENSG00000000419	ENSG00000101132
ENSG00000000419	ENSG00000162385
ENSG00000000419	ENSG00000143368
ENSG00000000419	ENSG00000169627
ENSG00000000419	ENSG00000163026
ENSG00000000419	ENSG00000134001
ENSG00000000419	ENSG00000168439
ENSG00000000419	ENSG00000154380
ENSG00000000419	ENSG00000147687
ENSG00000000419	ENSG00000103035
ENSG00000000419	ENSG00000120334
ENSG00000000419	ENSG00000177192
ENSG00000000419	ENSG00000175193
ENSG00000000419	ENSG00000166451
ENSG00000000419	ENSG00000111605
ENSG00000000419	ENSG00000170191
ENSG00000000419	ENSG00000143436
ENSG00000000419	ENSG00000105197
ENSG00000000419	ENSG00000085415
ENSG00000000419	ENSG00000008018
ENSG00000000419	ENSG00000106086
ENSG00000000419	ENSG00000036549
ENSG00000000419	ENSG00000124641
ENSG00000000419	ENSG00000159063
ENSG00000000419	ENSG00000101182
ENSG00000000419	ENSG00000012232
ENSG00000000419	ENSG00000167553
ENSG00000000419	ENSG00000136718
ENSG00000000419	ENSG00000041357
ENSG00000000419	ENSG00000101407
ENSG00000000419	ENSG00000162194
ENSG00000000419	ENSG00000102030
ENSG00000000419	ENSG00000064102
ENSG00000000419	ENSG00000162885
ENSG00000000419	ENSG00000126067
ENSG00000000419	ENSG00000152683
ENSG00000000419	ENSG00000174446
ENSG00000000419	ENSG00000106245
ENSG00000000419	ENSG00000094916
ENSG00000000419	ENSG00000114491
ENSG00000000419	ENSG00000102898
ENSG00000000419	ENSG00000075188
ENSG00000000419	ENSG00000125611
ENSG00000000419	ENSG00000143498
ENSG00000000419	ENSG00000122565
ENSG00000000419	ENSG00000108424
ENSG00000000419	ENSG00000106399
ENSG00000000419	ENSG00000033178
ENSG00000000419	ENSG00000135521
ENSG00000000419	ENSG00000118600
ENSG00000000419	ENSG00000125686
ENSG00000000419	ENSG00000142230
ENSG00000000419	ENSG00000164109
ENSG00000000419	ENSG00000048140
ENSG00000000419	ENSG00000160877
ENSG00000000419	ENSG00000115233
ENSG00000000419	ENSG00000121892
ENSG00000000419	ENSG00000079246
ENSG00000000419	ENSG00000082515
ENSG00000000419	ENSG00000147140
ENSG00000000419	ENSG00000138382
ENSG00000000419	ENSG00000154582
ENSG00000000419	ENSG00000164815
ENSG00000000419	ENSG00000111581
ENSG00000000419	ENSG00000161800
ENSG00000000419	ENSG00000020922
ENSG00000000419	ENSG00000130706
ENSG00000000419	ENSG00000169188
ENSG00000000419	ENSG00000103194
ENSG00000000419	ENSG00000180008
ENSG00000000419	ENSG00000168040
ENSG00000000419	ENSG00000150753
ENSG00000000419	ENSG00000167721
ENSG00000000419	ENSG00000143401
ENSG00000000419	ENSG00000070761
ENSG00000000419	ENSG00000151465
ENSG00000000419	ENSG00000172171
ENSG00000000419	ENSG00000143641
ENSG00000000419	ENSG00000087995
ENSG00000000419	ENSG00000106080
ENSG00000000419	ENSG00000170727
ENSG00000000419	ENSG00000166881
ENSG00000000419	ENSG00000173145
ENSG00000000419	ENSG00000107443
ENSG00000000419	ENSG00000154001
ENSG00000000419	ENSG00000124802
ENSG00000000419	ENSG00000149136
ENSG00000000419	ENSG00000133398
ENSG00000000419	ENSG00000087263
ENSG00000000419	ENSG00000140525
ENSG00000000419	ENSG00000123268
ENSG00000000419	ENSG00000104889
ENSG00000000419	ENSG00000114956
ENSG00000000419	ENSG00000163832
ENSG00000000419	ENSG00000125977
ENSG00000000419	ENSG00000100567
ENSG00000000419	ENSG00000115816
ENSG00000000419	ENSG00000100029
ENSG00000000419	ENSG00000168872
ENSG00000000419	ENSG00000123297
ENSG00000000419	ENSG00000113194
ENSG00000000419	ENSG00000164163
ENSG00000000419	ENSG00000115128
ENSG00000000419	ENSG00000090273
ENSG00000000419	ENSG00000113456
ENSG00000000419	ENSG00000124207
ENSG00000000419	ENSG00000160049
ENSG00000000419	ENSG00000164347
ENSG00000000419	ENSG00000155438
ENSG00000000419	ENSG00000165506
ENSG00000000419	ENSG00000131043
ENSG00000000419	ENSG00000091527
ENSG00000000419	ENSG00000113810
ENSG00000000419	ENSG00000010165
ENSG00000000419	ENSG00000120533
ENSG00000000419	ENSG00000164961
ENSG00000000419	ENSG00000100216
ENSG00000000419	ENSG00000160563
ENSG00000000419	ENSG00000162623
ENSG00000000419	ENSG00000127463
ENSG00000000419	ENSG00000109971
ENSG00000000419	ENSG00000175166
ENSG00000000419	ENSG00000164151
ENSG00000000419	ENSG00000124795
ENSG00000000419	ENSG00000076248
ENSG00000000419	ENSG00000084623
ENSG00000000419	ENSG00000055044
ENSG00000000419	ENSG00000175334
ENSG00000000419	ENSG00000135316
ENSG00000000419	ENSG00000089195
ENSG00000000419	ENSG00000134057
ENSG00000000419	ENSG00000169288
ENSG00000000419	ENSG00000165609
ENSG00000000419	ENSG00000172336
ENSG00000000419	ENSG00000156795
ENSG00000000419	ENSG00000174891
ENSG00000000419	ENSG00000166197
ENSG00000000419	ENSG00000173692
ENSG00000000419	ENSG00000113360
ENSG00000000419	ENSG00000166986
ENSG00000000419	ENSG00000167601
ENSG00000000419	ENSG00000170606
ENSG00000000419	ENSG00000130119
ENSG00000000419	ENSG00000108384
ENSG00000000419	ENSG00000065548
ENSG00000000419	ENSG00000071994
ENSG00000000419	ENSG00000162521
ENSG00000000419	ENSG00000165661
ENSG00000000419	ENSG00000106105
ENSG00000000419	ENSG00000072501
ENSG00000000419	ENSG00000104524
ENSG00000000419	ENSG00000132341
ENSG00000000419	ENSG00000134697
ENSG00000000419	ENSG00000137055
ENSG00000000419	ENSG00000119285
ENSG00000000419	ENSG00000132768
ENSG00000000419	ENSG00000136824
ENSG00000000419	ENSG00000105185
ENSG00000000419	ENSG00000100410
ENSG00000000419	ENSG00000117133
ENSG00000000419	ENSG00000137814
ENSG00000000419	ENSG00000105793
ENSG00000000419	ENSG00000149658
ENSG00000000419	ENSG00000082516
ENSG00000000419	ENSG00000149503
ENSG00000000419	ENSG00000022277
ENSG00000000419	ENSG00000101557
ENSG00000000419	ENSG00000115053
ENSG00000000419	ENSG00000100591
ENSG00000000419	ENSG00000105447
ENSG00000000419	ENSG00000088205
ENSG00000000419	ENSG00000172409
ENSG00000000419	ENSG00000111602
ENSG00000000419	ENSG00000106588
ENSG00000000419	ENSG00000138363
ENSG00000000419	ENSG00000166226
ENSG00000000419	ENSG00000152240
ENSG00000000419	ENSG00000120438
ENSG00000000419	ENSG00000140365
ENSG00000000419	ENSG00000170515
ENSG00000000419	ENSG00000108883
ENSG00000000419	ENSG00000108423
ENSG00000000419	ENSG00000119705
ENSG00000000419	ENSG00000136709
ENSG00000000419	ENSG00000172172
ENSG00000000419	ENSG00000134283
ENSG00000000419	ENSG00000135763
ENSG00000000419	ENSG00000138750
ENSG00000000419	ENSG00000104131
ENSG00000000419	ENSG00000110200
ENSG00000000419	ENSG00000164754
ENSG00000000419	ENSG00000115761
ENSG00000000419	ENSG00000124214
ENSG00000000419	ENSG00000159210
ENSG00000000419	ENSG00000103005
ENSG00000000419	ENSG00000068438
ENSG00000000419	ENSG00000168496
ENSG00000000419	ENSG00000181026
ENSG00000000419	ENSG00000076053
ENSG00000000419	ENSG00000125378
ENSG00000000419	ENSG00000105821
ENSG00000000419	ENSG00000120526
ENSG00000000419	ENSG00000113460
ENSG00000000419	ENSG00000132591
ENSG00000000419	ENSG00000133119
ENSG00000000419	ENSG00000052723
ENSG00000000419	ENSG00000130204
ENSG00000000419	ENSG00000107815
ENSG00000000419	ENSG00000151466
ENSG00000000419	ENSG00000109133
ENSG00000000419	ENSG00000159377
ENSG00000000419	ENSG00000122484
ENSG00000000419	ENSG00000143322
ENSG00000000419	ENSG00000110172
ENSG00000000419	ENSG00000161813
ENSG00000000419	ENSG00000177150
ENSG00000000419	ENSG00000116120
ENSG00000000419	ENSG00000105968
ENSG00000000419	ENSG00000169016
ENSG00000000419	ENSG00000141378
ENSG00000000419	ENSG00000155959
ENSG00000000419	ENSG00000100811
ENSG00000000419	ENSG00000159202
ENSG00000000419	ENSG00000141499
ENSG00000000419	ENSG00000099810
ENSG00000000419	ENSG00000123908
ENSG00000000419	ENSG00000145907
ENSG00000000419	ENSG00000108468
ENSG00000000419	ENSG00000096401
ENSG00000000419	ENSG00000170779
ENSG00000000419	ENSG00000144021
ENSG00000000419	ENSG00000164934
ENSG00000000419	ENSG00000078140
ENSG00000000419	ENSG00000106246
ENSG00000000419	ENSG00000100528
ENSG00000000419	ENSG00000123213
ENSG00000000419	ENSG00000153187
ENSG00000000419	ENSG00000168259
ENSG00000000419	ENSG00000136758
ENSG00000000419	ENSG00000011478
ENSG00000000419	ENSG00000171865
ENSG00000000419	ENSG00000124228
ENSG00000000419	ENSG00000141543
ENSG00000000419	ENSG00000138035
ENSG00000000419	ENSG00000134058
ENSG00000000419	ENSG00000161057
ENSG00000000419	ENSG00000156261
ENSG00000000419	ENSG00000068097
ENSG00000000419	ENSG00000143771
ENSG00000000419	ENSG00000143106
ENSG00000000419	ENSG00000064313
ENSG00000000419	ENSG00000168883
ENSG00000000419	ENSG00000143321
ENSG00000000419	ENSG00000108406
ENSG00000000419	ENSG00000073008
ENSG00000000419	ENSG00000164338
ENSG00000000419	ENSG00000112578
ENSG00000000419	ENSG00000115539
ENSG00000000419	ENSG00000131148
ENSG00000000419	ENSG00000118705
ENSG00000000419	ENSG00000129317
ENSG00000000419	ENSG00000132603
ENSG00000000419	ENSG00000175324
ENSG00000000419	ENSG00000108256
ENSG00000000419	ENSG00000142751
ENSG00000000419	ENSG00000107371
ENSG00000000419	ENSG00000110218
ENSG00000000419	ENSG00000136522
ENSG00000000419	ENSG00000099783
ENSG00000000419	ENSG00000139233
ENSG00000000419	ENSG00000141141
ENSG00000000419	ENSG00000175792
ENSG00000000419	ENSG00000130826
ENSG00000000419	ENSG00000100902
ENSG00000000419	ENSG00000023608
ENSG00000000419	ENSG00000116874
ENSG00000000419	ENSG00000140259
ENSG00000000419	ENSG00000108294
ENSG00000000419	ENSG00000117593
ENSG00000000419	ENSG00000108270
ENSG00000000419	ENSG00000115368
ENSG00000000419	ENSG00000172500
ENSG00000000419	ENSG00000141696
ENSG00000000419	ENSG00000180198
ENSG00000000419	ENSG00000102144
ENSG00000000419	ENSG00000111786
ENSG00000000419	ENSG00000116221
ENSG00000000419	ENSG00000103591
ENSG00000000419	ENSG00000163607
ENSG00000000419	ENSG00000108671
ENSG00000000419	ENSG00000116649
ENSG00000000419	ENSG00000092208
ENSG00000000419	ENSG00000134987
ENSG00000000419	ENSG00000083312
ENSG00000000419	ENSG00000125630
ENSG00000000419	ENSG00000172062
ENSG00000000419	ENSG00000174780
ENSG00000000419	ENSG00000153015
ENSG00000000419	ENSG00000054116
ENSG00000000419	ENSG00000163918
ENSG00000000419	ENSG00000171262
ENSG00000000419	ENSG00000102900
ENSG00000000419	ENSG00000162851
ENSG00000000419	ENSG00000108443
ENSG00000000419	ENSG00000163933
ENSG00000000419	ENSG00000101138
ENSG00000000419	ENSG00000150776
ENSG00000000419	ENSG00000133657
ENSG00000000419	ENSG00000128059
ENSG00000000419	ENSG00000143398
ENSG00000000419	ENSG00000161654
ENSG00000000419	ENSG00000103274
ENSG00000000419	ENSG00000167005
ENSG00000000419	ENSG00000148229
ENSG00000000419	ENSG00000143155
ENSG00000000419	ENSG00000119616
ENSG00000000419	ENSG00000134809
ENSG00000000419	ENSG00000065427
ENSG00000000419	ENSG00000139726
ENSG00000000419	ENSG00000106628
ENSG00000000419	ENSG00000170855
ENSG00000000419	ENSG00000109534
ENSG00000000419	ENSG00000040633
ENSG00000000419	ENSG00000169976
ENSG00000000419	ENSG00000126953
ENSG00000000419	ENSG00000085760
ENSG00000000419	ENSG00000114686
ENSG00000000419	ENSG00000132676
ENSG00000000419	ENSG00000108106
ENSG00000000419	ENSG00000023734
ENSG00000000419	ENSG00000106591
ENSG00000000419	ENSG00000112118
ENSG00000000419	ENSG00000115364
ENSG00000000419	ENSG00000058804
ENSG00000000419	ENSG00000118246
ENSG00000000419	ENSG00000153107
ENSG00000000419	ENSG00000105171
ENSG00000000419	ENSG00000175376
ENSG00000000419	ENSG00000004897
ENSG00000000419	ENSG00000136518
ENSG00000000419	ENSG00000142864
ENSG00000000419	ENSG00000137804
ENSG00000000419	ENSG00000175550
ENSG00000000419	ENSG00000075131
ENSG00000000419	ENSG00000091127
ENSG00000000419	ENSG00000112242
ENSG00000000419	ENSG00000160124
ENSG00000000419	ENSG00000057019
ENSG00000000419	ENSG00000142892
ENSG00000000419	ENSG00000113407
ENSG00000000419	ENSG00000159131
ENSG00000000419	ENSG00000138614
ENSG00000000419	ENSG00000005075
ENSG00000000419	ENSG00000101367
ENSG00000000419	ENSG00000106028
ENSG00000000419	ENSG00000138442
ENSG00000000419	ENSG00000100804
ENSG00000000419	ENSG00000105849
ENSG00000000419	ENSG00000149554
ENSG00000000419	ENSG00000154124
ENSG00000000419	ENSG00000116830
ENSG00000000419	ENSG00000166965
ENSG00000000419	ENSG00000155329
ENSG00000000419	ENSG00000164182
ENSG00000000419	ENSG00000123975
ENSG00000000419	ENSG00000113734
ENSG00000000419	ENSG00000150779
ENSG00000000419	ENSG00000104738
ENSG00000000419	ENSG00000136875
ENSG00000000419	ENSG00000047315
ENSG00000000419	ENSG00000128050
ENSG00000000419	ENSG00000132463
ENSG00000000419	ENSG00000160818
ENSG00000000419	ENSG00000165733
ENSG00000000419	ENSG00000106244
ENSG00000000419	ENSG00000174547
ENSG00000000419	ENSG00000151304
ENSG00000000419	ENSG00000064995
ENSG00000000419	ENSG00000161179
ENSG00000000419	ENSG00000128708
ENSG00000000419	ENSG00000169756
ENSG00000000419	ENSG00000174744
ENSG00000000419	ENSG00000156787
ENSG00000000419	ENSG00000139921
ENSG00000000419	ENSG00000139133
ENSG00000000419	ENSG00000171453
ENSG00000000419	ENSG00000147382
ENSG00000000419	ENSG00000116030
ENSG00000000419	ENSG00000114030
ENSG00000000419	ENSG00000060688
ENSG00000000419	ENSG00000106636
ENSG00000000419	ENSG00000108010
ENSG00000000419	ENSG00000143156
ENSG00000000419	ENSG00000159593
ENSG00000000419	ENSG00000151233
ENSG00000000419	ENSG00000121579
ENSG00000000419	ENSG00000167325
ENSG00000000419	ENSG00000168090
ENSG00000000419	ENSG00000087302
ENSG00000000419	ENSG00000130935
ENSG00000000419	ENSG00000070785
ENSG00000000419	ENSG00000080839
ENSG00000000419	ENSG00000006744
ENSG00000000419	ENSG00000111358
ENSG00000000419	ENSG00000100462
ENSG00000000419	ENSG00000055070
ENSG00000000419	ENSG00000095002
ENSG00000000419	ENSG00000173207
ENSG00000000419	ENSG00000139645
ENSG00000000419	ENSG00000018510
ENSG00000000419	ENSG00000116455
ENSG00000000419	ENSG00000100147
ENSG00000000419	ENSG00000104064
ENSG00000000419	ENSG00000176619
ENSG00000000419	ENSG00000107833
ENSG00000000419	ENSG00000153767
ENSG00000000419	ENSG00000138430
ENSG00000000419	ENSG00000173113
ENSG00000000419	ENSG00000119335
ENSG00000000419	ENSG00000009844
ENSG00000000419	ENSG00000119953
ENSG00000000419	ENSG00000163468
ENSG00000000419	ENSG00000134014
ENSG00000000419	ENSG00000104356
ENSG00000000419	ENSG00000100519
ENSG00000000419	ENSG00000067533
ENSG00000000419	ENSG00000108561
ENSG00000000419	ENSG00000077348
ENSG00000000419	ENSG00000067248
ENSG00000000419	ENSG00000164933
ENSG00000000419	ENSG00000089597
ENSG00000000419	ENSG00000131795
ENSG00000000419	ENSG00000142856
ENSG00000000419	ENSG00000135249
ENSG00000000419	ENSG00000135829
ENSG00000000419	ENSG00000126698
ENSG00000000419	ENSG00000101811
ENSG00000000419	ENSG00000067334
ENSG00000000419	ENSG00000058729
ENSG00000000419	ENSG00000132432
ENSG00000000419	ENSG00000048162
ENSG00000000419	ENSG00000124164
ENSG00000000419	ENSG00000137513
ENSG00000000419	ENSG00000180329
ENSG00000000419	ENSG00000112996
ENSG00000000419	ENSG00000087502
ENSG00000000419	ENSG00000168002
ENSG00000000419	ENSG00000132646
ENSG00000000419	ENSG00000115514
ENSG00000000419	ENSG00000165732
ENSG00000000419	ENSG00000129282
ENSG00000000419	ENSG00000116922
ENSG00000000419	ENSG00000136933
ENSG00000000419	ENSG00000039123
ENSG00000000419	ENSG00000127922
ENSG00000000419	ENSG00000174173
ENSG00000000419	ENSG00000137492
ENSG00000000419	ENSG00000067225
ENSG00000000419	ENSG00000113368
ENSG00000000419	ENSG00000163811
ENSG00000000419	ENSG00000066697
ENSG00000000419	ENSG00000106397
ENSG00000000419	ENSG00000173218
ENSG00000000419	ENSG00000120254
ENSG00000000419	ENSG00000101457
ENSG00000000419	ENSG00000143621
ENSG00000000419	ENSG00000117395
ENSG00000000419	ENSG00000144736
ENSG00000000419	ENSG00000115484
ENSG00000000419	ENSG00000136450
ENSG00000000419	ENSG00000136986
ENSG00000000419	ENSG00000131467
ENSG00000000419	ENSG00000162377
ENSG00000000419	ENSG00000172315
ENSG00000000419	ENSG00000160211
ENSG00000000419	ENSG00000146733
ENSG00000000419	ENSG00000086827
ENSG00000000419	ENSG00000105819
ENSG00000000419	ENSG00000014138
ENSG00000000419	ENSG00000050130
ENSG00000000419	ENSG00000138385
ENSG00000000419	ENSG00000108826
ENSG00000000419	ENSG00000120509
ENSG00000000457	ENSG00000172336
ENSG00000000457	ENSG00000103260
ENSG00000000457	ENSG00000007520
ENSG00000000457	ENSG00000168016
ENSG00000000457	ENSG00000120690
ENSG00000000457	ENSG00000145494
ENSG00000000457	ENSG00000107077
ENSG00000000457	ENSG00000070614
ENSG00000000457	ENSG00000103479
ENSG00000000457	ENSG00000100142
ENSG00000000457	ENSG00000012232
ENSG00000000457	ENSG00000112651
ENSG00000000457	ENSG00000164329
ENSG00000000457	ENSG00000159256
ENSG00000000457	ENSG00000156928
ENSG00000000457	ENSG00000086504
ENSG00000000457	ENSG00000143256
ENSG00000000457	ENSG00000114423
ENSG00000000457	ENSG00000062582
ENSG00000000460	ENSG00000005194
ENSG00000000460	ENSG00000144736
ENSG00000000460	ENSG00000096401
ENSG00000000460	ENSG00000111602
ENSG00000000460	ENSG00000175643
ENSG00000000460	ENSG00000085415
ENSG00000000460	ENSG00000107815
ENSG00000000460	ENSG00000166881
ENSG00000000460	ENSG00000107833
ENSG00000000460	ENSG00000100109
ENSG00000000460	ENSG00000119596
ENSG00000000460	ENSG00000127586
ENSG00000000460	ENSG00000172500
ENSG00000000460	ENSG00000113460
ENSG00000000460	ENSG00000164933
ENSG00000000460	ENSG00000117906
ENSG00000000460	ENSG00000108384
ENSG00000000460	ENSG00000087206
ENSG00000000460	ENSG00000168883
ENSG00000000460	ENSG00000164465
ENSG00000000460	ENSG00000101544
ENSG00000000460	ENSG00000100591
ENSG00000000460	ENSG00000048140
ENSG00000000460	ENSG00000164880
ENSG00000000460	ENSG00000076003
ENSG00000000460	ENSG00000005100
ENSG00000000460	ENSG00000176915
ENSG00000000460	ENSG00000144580
ENSG00000000460	ENSG00000141030
ENSG00000000460	ENSG00000101367
ENSG00000000460	ENSG00000169221
ENSG00000000460	ENSG00000136522
ENSG00000000460	ENSG00000160051
ENSG00000000460	ENSG00000105732
ENSG00000000460	ENSG00000108055
ENSG00000000460	ENSG00000101361
ENSG00000000460	ENSG00000164818
ENSG00000000460	ENSG00000093000
ENSG00000000460	ENSG00000176890
ENSG00000000460	ENSG00000128050
ENSG00000000460	ENSG00000106266
ENSG00000000460	ENSG00000143190
ENSG00000000460	ENSG00000134057
ENSG00000000460	ENSG00000141994
ENSG00000000460	ENSG00000162639
ENSG00000000460	ENSG00000131462
ENSG00000000460	ENSG00000085231
ENSG00000000460	ENSG00000162194
ENSG00000000460	ENSG00000118260
ENSG00000000460	ENSG00000105810
ENSG00000000460	ENSG00000136527
ENSG00000000460	ENSG00000138614
ENSG00000000460	ENSG00000161654
ENSG00000000460	ENSG00000110218
ENSG00000000460	ENSG00000100401
ENSG00000000460	ENSG00000166855
ENSG00000000460	ENSG00000173145
ENSG00000000460	ENSG00000174744
ENSG00000000460	ENSG00000131470
ENSG00000000460	ENSG00000135521
ENSG00000000460	ENSG00000141141
ENSG00000000460	ENSG00000166716
ENSG00000000460	ENSG00000139131
ENSG00000000460	ENSG00000138363
ENSG00000000460	ENSG00000164163
ENSG00000000460	ENSG00000115568
ENSG00000000460	ENSG00000176101
ENSG00000000460	ENSG00000099940
ENSG00000000460	ENSG00000133193
ENSG00000000460	ENSG00000113838
ENSG00000000460	ENSG00000174177
ENSG00000000460	ENSG00000145220
ENSG00000000460	ENSG00000051825
ENSG00000000460	ENSG00000151725
ENSG00000000460	ENSG00000167325
ENSG00000000460	ENSG00000113368
ENSG00000000460	ENSG00000109881
ENSG00000000460	ENSG00000163026
ENSG00000000460	ENSG00000104626
ENSG00000000460	ENSG00000143319
ENSG00000000460	ENSG00000119285
ENSG00000000460	ENSG00000126953
ENSG00000000460	ENSG00000102900
ENSG00000000460	ENSG00000130810
ENSG00000000460	ENSG00000172534
ENSG00000000460	ENSG00000104738
ENSG00000000460	ENSG00000117748
ENSG00000000460	ENSG00000073111
ENSG00000000460	ENSG00000152147
ENSG00000000460	ENSG00000083093
ENSG00000000460	ENSG00000170515
ENSG00000000460	ENSG00000134697
ENSG00000000460	ENSG00000135392
ENSG00000000460	ENSG00000166454
ENSG00000000460	ENSG00000175792
ENSG00000000460	ENSG00000100297
ENSG00000000460	ENSG00000168495
ENSG00000000460	ENSG00000137692
ENSG00000000460	ENSG00000170734
ENSG00000000460	ENSG00000120438
ENSG00000000460	ENSG00000135829
ENSG00000000460	ENSG00000156990
ENSG00000000460	ENSG00000139697
ENSG00000000460	ENSG00000088205
ENSG00000000460	ENSG00000011260
ENSG00000000460	ENSG00000023608
ENSG00000000460	ENSG00000125755
ENSG00000000460	ENSG00000030066
ENSG00000000460	ENSG00000005175
ENSG00000000460	ENSG00000172009
ENSG00000000460	ENSG00000136485
ENSG00000000460	ENSG00000155438
ENSG00000000460	ENSG00000136518
ENSG00000000460	ENSG00000120253
ENSG00000000460	ENSG00000108424
ENSG00000000460	ENSG00000163918
ENSG00000000460	ENSG00000100902
ENSG00000000460	ENSG00000101146
ENSG00000000460	ENSG00000166788
ENSG00000000460	ENSG00000121542
ENSG00000000460	ENSG00000160563
ENSG00000000460	ENSG00000148843
ENSG00000000460	ENSG00000113300
ENSG00000000460	ENSG00000100526
ENSG00000000460	ENSG00000101158
ENSG00000000460	ENSG00000055044
ENSG00000000460	ENSG00000114030
ENSG00000000460	ENSG00000139719
ENSG00000000460	ENSG00000018510
ENSG00000000460	ENSG00000138035
ENSG00000000460	ENSG00000164109
ENSG00000000460	ENSG00000149187
ENSG00000000460	ENSG00000106246
ENSG00000000460	ENSG00000115825
ENSG00000000460	ENSG00000167264
ENSG00000000460	ENSG00000139637
ENSG00000000460	ENSG00000146834
ENSG00000000460	ENSG00000089048
ENSG00000000460	ENSG00000135249
ENSG00000000460	ENSG00000132823
ENSG00000000460	ENSG00000067334
ENSG00000000460	ENSG00000096063
ENSG00000000460	ENSG00000161800
ENSG00000000460	ENSG00000104824
ENSG00000000460	ENSG00000062822
ENSG00000000460	ENSG00000099901
ENSG00000000460	ENSG00000053372
ENSG00000000460	ENSG00000049167
ENSG00000000460	ENSG00000172315
ENSG00000000460	ENSG00000123136
ENSG00000000460	ENSG00000136715
ENSG00000000460	ENSG00000149657
ENSG00000000460	ENSG00000160211
ENSG00000000460	ENSG00000115758
ENSG00000000460	ENSG00000158169
ENSG00000000460	ENSG00000086827
ENSG00000000460	ENSG00000168411
ENSG00000000460	ENSG00000176619
ENSG00000000460	ENSG00000151465
ENSG00000000460	ENSG00000105676
ENSG00000000460	ENSG00000141446
ENSG00000000460	ENSG00000171421
ENSG00000000460	ENSG00000136270
ENSG00000000460	ENSG00000110075
ENSG00000000460	ENSG00000116455
ENSG00000000460	ENSG00000163655
ENSG00000000460	ENSG00000101391
ENSG00000000460	ENSG00000025800
ENSG00000000460	ENSG00000111581
ENSG00000000460	ENSG00000037474
ENSG00000000460	ENSG00000087053
ENSG00000000460	ENSG00000153187
ENSG00000000460	ENSG00000136108
ENSG00000000460	ENSG00000064995
ENSG00000000460	ENSG00000153048
ENSG00000000460	ENSG00000071626
ENSG00000000460	ENSG00000120526
ENSG00000000460	ENSG00000153767
ENSG00000000460	ENSG00000131778
ENSG00000000460	ENSG00000129351
ENSG00000000460	ENSG00000127337
ENSG00000000460	ENSG00000166004
ENSG00000000460	ENSG00000100523
ENSG00000000460	ENSG00000177302
ENSG00000000460	ENSG00000124641
ENSG00000000460	ENSG00000121644
ENSG00000000460	ENSG00000150753
ENSG00000000460	ENSG00000134283
ENSG00000000460	ENSG00000088247
ENSG00000000460	ENSG00000136816
ENSG00000000460	ENSG00000170312
ENSG00000000460	ENSG00000167394
ENSG00000000460	ENSG00000113194
ENSG00000000460	ENSG00000151233
ENSG00000000460	ENSG00000165288
ENSG00000000460	ENSG00000116698
ENSG00000000460	ENSG00000170779
ENSG00000000460	ENSG00000004897
ENSG00000000460	ENSG00000151461
ENSG00000000460	ENSG00000132436
ENSG00000000460	ENSG00000126216
ENSG00000000460	ENSG00000082153
ENSG00000000460	ENSG00000167601
ENSG00000000460	ENSG00000115241
ENSG00000000460	ENSG00000167258
ENSG00000000460	ENSG00000090470
ENSG00000000460	ENSG00000153207
ENSG00000000460	ENSG00000149136
ENSG00000000460	ENSG00000132646
ENSG00000000460	ENSG00000166451
ENSG00000000460	ENSG00000176407
ENSG00000000460	ENSG00000163961
ENSG00000000460	ENSG00000099381
ENSG00000000460	ENSG00000101557
ENSG00000000460	ENSG00000066427
ENSG00000000460	ENSG00000168488
ENSG00000000460	ENSG00000144848
ENSG00000000460	ENSG00000104356
ENSG00000000460	ENSG00000125885
ENSG00000000460	ENSG00000006634
ENSG00000000460	ENSG00000159873
ENSG00000000460	ENSG00000108883
ENSG00000000460	ENSG00000116793
ENSG00000000460	ENSG00000160193
ENSG00000000460	ENSG00000102898
ENSG00000000460	ENSG00000117523
ENSG00000000460	ENSG00000083520
ENSG00000000460	ENSG00000062725
ENSG00000000460	ENSG00000174442
ENSG00000000460	ENSG00000135372
ENSG00000000460	ENSG00000164758
ENSG00000000460	ENSG00000117395
ENSG00000000460	ENSG00000001497
ENSG00000000460	ENSG00000175455
ENSG00000000460	ENSG00000155868
ENSG00000000460	ENSG00000129534
ENSG00000000460	ENSG00000121775
ENSG00000000460	ENSG00000137574
ENSG00000000460	ENSG00000170606
ENSG00000000460	ENSG00000137337
ENSG00000000460	ENSG00000111786
ENSG00000000460	ENSG00000130826
ENSG00000000460	ENSG00000176102
ENSG00000000460	ENSG00000105771
ENSG00000000460	ENSG00000151849
ENSG00000000460	ENSG00000108270
ENSG00000000460	ENSG00000116670
ENSG00000000460	ENSG00000167491
ENSG00000000460	ENSG00000152240
ENSG00000000460	ENSG00000115942
ENSG00000000460	ENSG00000145907
ENSG00000000460	ENSG00000159352
ENSG00000000460	ENSG00000178691
ENSG00000000460	ENSG00000108306
ENSG00000000460	ENSG00000148291
ENSG00000000460	ENSG00000106105
ENSG00000000460	ENSG00000163960
ENSG00000000460	ENSG00000112110
ENSG00000000460	ENSG00000068878
ENSG00000000460	ENSG00000170584
ENSG00000000460	ENSG00000124571
ENSG00000000460	ENSG00000071564
ENSG00000000460	ENSG00000165661
ENSG00000000460	ENSG00000106305
ENSG00000000460	ENSG00000172409
ENSG00000000460	ENSG00000126003
ENSG00000000460	ENSG00000107951
ENSG00000000460	ENSG00000068097
ENSG00000000460	ENSG00000124228
ENSG00000000460	ENSG00000124784
ENSG00000000460	ENSG00000166073
ENSG00000000460	ENSG00000105323
ENSG00000000460	ENSG00000175595
ENSG00000000460	ENSG00000111300
ENSG00000000460	ENSG00000101624
ENSG00000000460	ENSG00000104299
ENSG00000000460	ENSG00000105171
ENSG00000000460	ENSG00000181026
ENSG00000000460	ENSG00000165934
ENSG00000000460	ENSG00000070367
ENSG00000000460	ENSG00000067596
ENSG00000000460	ENSG00000089195
ENSG00000000460	ENSG00000175550
ENSG00000000460	ENSG00000052723
ENSG00000000460	ENSG00000139645
ENSG00000000460	ENSG00000033178
ENSG00000000460	ENSG00000085872
ENSG00000000460	ENSG00000116120
ENSG00000000460	ENSG00000120699
ENSG00000000460	ENSG00000175166
ENSG00000000460	ENSG00000040275
ENSG00000000460	ENSG00000080345
ENSG00000000460	ENSG00000179151
ENSG00000000460	ENSG00000162650
ENSG00000000460	ENSG00000163950
ENSG00000000460	ENSG00000025772
ENSG00000000460	ENSG00000021776
ENSG00000000460	ENSG00000100029
ENSG00000000460	ENSG00000172062
ENSG00000000460	ENSG00000163468
ENSG00000000460	ENSG00000144233
ENSG00000000460	ENSG00000101868
ENSG00000000460	ENSG00000155329
ENSG00000000460	ENSG00000125611
ENSG00000000460	ENSG00000164134
ENSG00000000460	ENSG00000070950
ENSG00000000460	ENSG00000105447
ENSG00000000460	ENSG00000136319
ENSG00000000460	ENSG00000100578
ENSG00000000460	ENSG00000120942
ENSG00000000460	ENSG00000134748
ENSG00000000460	ENSG00000141568
ENSG00000000460	ENSG00000119203
ENSG00000000460	ENSG00000047410
ENSG00000000460	ENSG00000181827
ENSG00000000460	ENSG00000115484
ENSG00000000460	ENSG00000136891
ENSG00000000460	ENSG00000091127
ENSG00000000460	ENSG00000143368
ENSG00000000460	ENSG00000068654
ENSG00000000460	ENSG00000105926
ENSG00000000460	ENSG00000171960
ENSG00000000460	ENSG00000141012
ENSG00000000460	ENSG00000163933
ENSG00000000460	ENSG00000008083
ENSG00000000460	ENSG00000163798
ENSG00000000460	ENSG00000132792
ENSG00000000460	ENSG00000153015
ENSG00000000460	ENSG00000087365
ENSG00000000460	ENSG00000143106
ENSG00000000460	ENSG00000163166
ENSG00000000460	ENSG00000149658
ENSG00000000460	ENSG00000172660
ENSG00000000460	ENSG00000091009
ENSG00000000460	ENSG00000144034
ENSG00000000460	ENSG00000130699
ENSG00000000460	ENSG00000166226
ENSG00000000460	ENSG00000174780
ENSG00000000460	ENSG00000179409
ENSG00000000460	ENSG00000126261
ENSG00000000460	ENSG00000165684
ENSG00000000460	ENSG00000138442
ENSG00000000460	ENSG00000101407
ENSG00000000460	ENSG00000147874
ENSG00000000460	ENSG00000119231
ENSG00000000460	ENSG00000068438
ENSG00000000460	ENSG00000100603
ENSG00000000460	ENSG00000113456
ENSG00000000460	ENSG00000134058
ENSG00000000460	ENSG00000128789
ENSG00000000460	ENSG00000163781
ENSG00000000460	ENSG00000128059
ENSG00000000460	ENSG00000058804
ENSG00000000460	ENSG00000113569
ENSG00000000460	ENSG00000084774
ENSG00000000460	ENSG00000160877
ENSG00000000460	ENSG00000101199
ENSG00000000460	ENSG00000164151
ENSG00000000460	ENSG00000049656
ENSG00000000460	ENSG00000166860
ENSG00000000460	ENSG00000170727
ENSG00000000460	ENSG00000136937
ENSG00000000460	ENSG00000108021
ENSG00000000460	ENSG00000146463
ENSG00000000460	ENSG00000065060
ENSG00000000460	ENSG00000143498
ENSG00000000460	ENSG00000162607
ENSG00000000460	ENSG00000179051
ENSG00000000460	ENSG00000120334
ENSG00000000460	ENSG00000126249
ENSG00000000460	ENSG00000116062
ENSG00000000460	ENSG00000158636
ENSG00000000460	ENSG00000159147
ENSG00000000460	ENSG00000159131
ENSG00000000460	ENSG00000095485
ENSG00000000460	ENSG00000157350
ENSG00000000460	ENSG00000105197
ENSG00000000460	ENSG00000120539
ENSG00000000460	ENSG00000130706
ENSG00000000460	ENSG00000123908
ENSG00000000460	ENSG00000108264
ENSG00000000460	ENSG00000108010
ENSG00000000460	ENSG00000084652
ENSG00000000460	ENSG00000128708
ENSG00000000460	ENSG00000050130
ENSG00000000460	ENSG00000115816
ENSG00000000460	ENSG00000146872
ENSG00000000460	ENSG00000174799
ENSG00000000460	ENSG00000160818
ENSG00000000460	ENSG00000010292
ENSG00000000460	ENSG00000153107
ENSG00000000460	ENSG00000079462
ENSG00000000460	ENSG00000014164
ENSG00000000460	ENSG00000167965
ENSG00000000460	ENSG00000135387
ENSG00000000460	ENSG00000084463
ENSG00000000460	ENSG00000162419
ENSG00000000460	ENSG00000101132
ENSG00000000460	ENSG00000111605
ENSG00000000460	ENSG00000177084
ENSG00000000460	ENSG00000092140
ENSG00000000460	ENSG00000104064
ENSG00000000460	ENSG00000099364
ENSG00000000460	ENSG00000111445
ENSG00000000460	ENSG00000156384
ENSG00000000460	ENSG00000133422
ENSG00000000460	ENSG00000134077
ENSG00000000460	ENSG00000101945
ENSG00000000460	ENSG00000100335
ENSG00000000460	ENSG00000143970
ENSG00000000460	ENSG00000126070
ENSG00000000460	ENSG00000113649
ENSG00000000460	ENSG00000137656
ENSG00000000460	ENSG00000087302
ENSG00000000460	ENSG00000125630
ENSG00000000460	ENSG00000154473
ENSG00000000460	ENSG00000075131
ENSG00000000460	ENSG00000139233
ENSG00000000460	ENSG00000163577
ENSG00000000460	ENSG00000116649
ENSG00000000460	ENSG00000048162
ENSG00000000460	ENSG00000125970
ENSG00000000460	ENSG00000125450
ENSG00000000460	ENSG00000138092
ENSG00000000460	ENSG00000101442
ENSG00000000460	ENSG00000125686
ENSG00000000460	ENSG00000110395
ENSG00000000460	ENSG00000065911
ENSG00000000460	ENSG00000163214
ENSG00000000460	ENSG00000106245
ENSG00000000460	ENSG00000156787
ENSG00000000460	ENSG00000158545
ENSG00000000460	ENSG00000153827
ENSG00000000460	ENSG00000131876
ENSG00000000460	ENSG00000064313
ENSG00000000460	ENSG00000168439
ENSG00000000460	ENSG00000122565
ENSG00000000460	ENSG00000100216
ENSG00000000460	ENSG00000140525
ENSG00000000460	ENSG00000142230
ENSG00000000460	ENSG00000162702
ENSG00000000460	ENSG00000065427
ENSG00000000460	ENSG00000099783
ENSG00000000460	ENSG00000042088
ENSG00000000460	ENSG00000169371
ENSG00000000460	ENSG00000137770
ENSG00000000460	ENSG00000041357
ENSG00000000460	ENSG00000143398
ENSG00000000460	ENSG00000133302
ENSG00000000460	ENSG00000065457
ENSG00000000460	ENSG00000141456
ENSG00000000460	ENSG00000086504
ENSG00000000460	ENSG00000112592
ENSG00000000460	ENSG00000143641
ENSG00000000460	ENSG00000130935
ENSG00000000460	ENSG00000173852
ENSG00000000460	ENSG00000103275
ENSG00000000460	ENSG00000100410
ENSG00000000460	ENSG00000137074
ENSG00000000460	ENSG00000130695
ENSG00000000460	ENSG00000062650
ENSG00000000460	ENSG00000123416
ENSG00000000460	ENSG00000119041
ENSG00000000460	ENSG00000001629
ENSG00000000460	ENSG00000078618
ENSG00000000460	ENSG00000121579
ENSG00000000460	ENSG00000177192
ENSG00000000460	ENSG00000148019
ENSG00000000460	ENSG00000164934
ENSG00000000460	ENSG00000105185
ENSG00000000460	ENSG00000072864
ENSG00000000460	ENSG00000140365
ENSG00000000460	ENSG00000010165
ENSG00000000460	ENSG00000167674
ENSG00000000460	ENSG00000028116
ENSG00000000460	ENSG00000090273
ENSG00000000460	ENSG00000160714
ENSG00000000460	ENSG00000166133
ENSG00000000460	ENSG00000100629
ENSG00000000460	ENSG00000163161
ENSG00000000460	ENSG00000164754
ENSG00000000460	ENSG00000165689
ENSG00000000460	ENSG00000101654
ENSG00000000460	ENSG00000166135
ENSG00000000460	ENSG00000123737
ENSG00000000460	ENSG00000126226
ENSG00000000460	ENSG00000010072
ENSG00000000460	ENSG00000171169
ENSG00000000460	ENSG00000110713
ENSG00000000460	ENSG00000168496
ENSG00000000460	ENSG00000169188
ENSG00000000460	ENSG00000165733
ENSG00000000460	ENSG00000116161
ENSG00000000460	ENSG00000101138
ENSG00000000460	ENSG00000106290
ENSG00000000460	ENSG00000169375
ENSG00000000460	ENSG00000124217
ENSG00000000460	ENSG00000112312
ENSG00000000460	ENSG00000106263
ENSG00000000460	ENSG00000144554
ENSG00000000460	ENSG00000167670
ENSG00000000460	ENSG00000104731
ENSG00000000460	ENSG00000108106
ENSG00000000460	ENSG00000165724
ENSG00000000460	ENSG00000001167
ENSG00000000460	ENSG00000163002
ENSG00000000460	ENSG00000115761
ENSG00000000460	ENSG00000132603
ENSG00000000460	ENSG00000143156
ENSG00000000460	ENSG00000122566
ENSG00000000460	ENSG00000134815
ENSG00000000460	ENSG00000136718
ENSG00000000460	ENSG00000132780
ENSG00000000460	ENSG00000131467
ENSG00000000460	ENSG00000173207
ENSG00000000460	ENSG00000115946
ENSG00000000460	ENSG00000090061
ENSG00000000460	ENSG00000101811
ENSG00000000460	ENSG00000127463
ENSG00000000460	ENSG00000141378
ENSG00000000460	ENSG00000094916
ENSG00000000460	ENSG00000149503
ENSG00000000460	ENSG00000103194
ENSG00000000460	ENSG00000109917
ENSG00000000460	ENSG00000167625
ENSG00000000460	ENSG00000156876
ENSG00000000460	ENSG00000116830
ENSG00000000460	ENSG00000124562
ENSG00000000460	ENSG00000163877
ENSG00000000460	ENSG00000168259
ENSG00000000460	ENSG00000060688
ENSG00000000460	ENSG00000136824
ENSG00000000460	ENSG00000125107
ENSG00000000460	ENSG00000028310
ENSG00000000460	ENSG00000020256
ENSG00000000460	ENSG00000103005
ENSG00000000460	ENSG00000106268
ENSG00000000460	ENSG00000171453
ENSG00000000460	ENSG00000151576
ENSG00000000460	ENSG00000164815
ENSG00000000460	ENSG00000160959
ENSG00000000460	ENSG00000115368
ENSG00000000460	ENSG00000075188
ENSG00000000460	ENSG00000125977
ENSG00000000460	ENSG00000081721
ENSG00000000460	ENSG00000104472
ENSG00000000460	ENSG00000168813
ENSG00000000460	ENSG00000143256
ENSG00000000460	ENSG00000110172
ENSG00000000460	ENSG00000120800
ENSG00000000460	ENSG00000141499
ENSG00000000460	ENSG00000079616
ENSG00000000460	ENSG00000164916
ENSG00000000460	ENSG00000152193
ENSG00000000460	ENSG00000136045
ENSG00000000460	ENSG00000160917
ENSG00000000460	ENSG00000063244
ENSG00000000460	ENSG00000159063
ENSG00000000460	ENSG00000109685
ENSG00000000460	ENSG00000167088
ENSG00000000460	ENSG00000108854
ENSG00000000460	ENSG00000150990
ENSG00000000460	ENSG00000108559
ENSG00000000460	ENSG00000122882
ENSG00000000460	ENSG00000160957
ENSG00000000460	ENSG00000148229
ENSG00000000460	ENSG00000156374
ENSG00000000460	ENSG00000111639
ENSG00000000460	ENSG00000117000
ENSG00000000460	ENSG00000139977
ENSG00000000460	ENSG00000143569
ENSG00000000460	ENSG00000151466
ENSG00000000460	ENSG00000072501
ENSG00000000460	ENSG00000104517
ENSG00000000460	ENSG00000104131
ENSG00000000460	ENSG00000106086
ENSG00000000460	ENSG00000143621
ENSG00000000460	ENSG00000020922
ENSG00000000460	ENSG00000178921
ENSG00000000460	ENSG00000163811
ENSG00000000460	ENSG00000129315
ENSG00000000460	ENSG00000121481
ENSG00000000460	ENSG00000146263
ENSG00000000460	ENSG00000075618
ENSG00000000460	ENSG00000123352
ENSG00000000460	ENSG00000133119
ENSG00000000460	ENSG00000092208
ENSG00000000460	ENSG00000145216
ENSG00000000460	ENSG00000108651
ENSG00000000460	ENSG00000013810
ENSG00000000460	ENSG00000150776
ENSG00000000460	ENSG00000135624
ENSG00000000460	ENSG00000002822
ENSG00000000460	ENSG00000141858
ENSG00000000460	ENSG00000065183
ENSG00000000460	ENSG00000179021
ENSG00000000460	ENSG00000108094
ENSG00000000460	ENSG00000080839
ENSG00000000460	ENSG00000164338
ENSG00000000460	ENSG00000133316
ENSG00000000460	ENSG00000142546
ENSG00000000460	ENSG00000178896
ENSG00000000460	ENSG00000126814
ENSG00000000460	ENSG00000108278
ENSG00000000460	ENSG00000170191
ENSG00000000460	ENSG00000109534
ENSG00000000460	ENSG00000119392
ENSG00000000460	ENSG00000165732
ENSG00000000460	ENSG00000139133
ENSG00000000460	ENSG00000126777
ENSG00000000460	ENSG00000100354
ENSG00000000460	ENSG00000137055
ENSG00000000460	ENSG00000100263
ENSG00000000460	ENSG00000104884
ENSG00000000460	ENSG00000103932
ENSG00000000460	ENSG00000174842
ENSG00000000460	ENSG00000077312
ENSG00000000460	ENSG00000116212
ENSG00000000460	ENSG00000065978
ENSG00000000460	ENSG00000180198
ENSG00000000460	ENSG00000118900
ENSG00000000460	ENSG00000039123
ENSG00000000460	ENSG00000101126
ENSG00000000460	ENSG00000120254
ENSG00000000460	ENSG00000156802
ENSG00000000460	ENSG00000132768
ENSG00000000460	ENSG00000181588
ENSG00000000460	ENSG00000133398
ENSG00000000460	ENSG00000111364
ENSG00000000460	ENSG00000168724
ENSG00000000460	ENSG00000167645
ENSG00000000460	ENSG00000174953
ENSG00000000460	ENSG00000107371
ENSG00000000460	ENSG00000115053
ENSG00000000460	ENSG00000175376
ENSG00000000460	ENSG00000164032
ENSG00000000460	ENSG00000131148
ENSG00000000460	ENSG00000113360
ENSG00000000460	ENSG00000105793
ENSG00000000460	ENSG00000148688
ENSG00000000460	ENSG00000166164
ENSG00000000460	ENSG00000173473
ENSG00000000460	ENSG00000139620
ENSG00000000460	ENSG00000143493
ENSG00000000460	ENSG00000074266
ENSG00000000460	ENSG00000119953
ENSG00000000460	ENSG00000084093
ENSG00000000460	ENSG00000070010
ENSG00000000460	ENSG00000052749
ENSG00000000460	ENSG00000117505
ENSG00000000460	ENSG00000116898
ENSG00000000460	ENSG00000144645
ENSG00000000460	ENSG00000127191
ENSG00000000460	ENSG00000167553
ENSG00000000460	ENSG00000159579
ENSG00000000460	ENSG00000148300
ENSG00000000460	ENSG00000134001
ENSG00000000460	ENSG00000124789
ENSG00000000460	ENSG00000067533
ENSG00000000460	ENSG00000066117
ENSG00000000460	ENSG00000162385
ENSG00000000460	ENSG00000101574
ENSG00000000460	ENSG00000101639
ENSG00000000460	ENSG00000108256
ENSG00000000460	ENSG00000100749
ENSG00000000460	ENSG00000112578
ENSG00000000460	ENSG00000114491
ENSG00000000460	ENSG00000178966
ENSG00000000460	ENSG00000155561
ENSG00000000460	ENSG00000068796
ENSG00000000460	ENSG00000112130
ENSG00000000460	ENSG00000106346
ENSG00000000460	ENSG00000137492
ENSG00000000460	ENSG00000121390
ENSG00000000460	ENSG00000090621
ENSG00000000460	ENSG00000147679
ENSG00000000460	ENSG00000172795
ENSG00000000460	ENSG00000100296
ENSG00000000460	ENSG00000132341
ENSG00000000460	ENSG00000014138
ENSG00000000460	ENSG00000165632
ENSG00000000460	ENSG00000116863
ENSG00000000460	ENSG00000139168
ENSG00000000460	ENSG00000087087
ENSG00000000460	ENSG00000162959
ENSG00000000460	ENSG00000105821
ENSG00000000460	ENSG00000179950
ENSG00000000460	ENSG00000144028
ENSG00000000460	ENSG00000112118
ENSG00000000460	ENSG00000136933
ENSG00000000460	ENSG00000154124
ENSG00000000460	ENSG00000129696
ENSG00000000460	ENSG00000138780
ENSG00000000460	ENSG00000120694
ENSG00000000460	ENSG00000126215
ENSG00000000460	ENSG00000106636
ENSG00000000460	ENSG00000143799
ENSG00000000460	ENSG00000140931
ENSG00000000460	ENSG00000173226
ENSG00000000460	ENSG00000132153
ENSG00000000460	ENSG00000148840
ENSG00000000460	ENSG00000174197
ENSG00000000460	ENSG00000113734
ENSG00000000460	ENSG00000089154
ENSG00000000460	ENSG00000095319
ENSG00000000460	ENSG00000107443
ENSG00000000460	ENSG00000149923
ENSG00000000460	ENSG00000094914
ENSG00000000460	ENSG00000118894
ENSG00000000460	ENSG00000175216
ENSG00000000460	ENSG00000148835
ENSG00000000460	ENSG00000137310
ENSG00000000460	ENSG00000136243
ENSG00000000460	ENSG00000095002
ENSG00000000460	ENSG00000125835
ENSG00000000460	ENSG00000159593
ENSG00000000460	ENSG00000120647
ENSG00000000460	ENSG00000167005
ENSG00000000460	ENSG00000130204
ENSG00000000460	ENSG00000132773
ENSG00000000460	ENSG00000173171
ENSG00000000460	ENSG00000082701
ENSG00000000460	ENSG00000170836
ENSG00000000460	ENSG00000139496
ENSG00000000460	ENSG00000107949
ENSG00000000460	ENSG00000089916
ENSG00000000460	ENSG00000126001
ENSG00000000460	ENSG00000138750
ENSG00000000460	ENSG00000082516
ENSG00000000460	ENSG00000124160
ENSG00000000460	ENSG00000005448
ENSG00000000460	ENSG00000135763
ENSG00000000460	ENSG00000099956
ENSG00000000460	ENSG00000124733
ENSG00000000460	ENSG00000166508
ENSG00000000460	ENSG00000064102
ENSG00000000460	ENSG00000123975
ENSG00000000460	ENSG00000127922
ENSG00000000460	ENSG00000152359
ENSG00000000460	ENSG00000108510
ENSG00000000460	ENSG00000167447
ENSG00000000460	ENSG00000089280
ENSG00000000460	ENSG00000139350
ENSG00000000460	ENSG00000137814
ENSG00000000460	ENSG00000104889
ENSG00000000460	ENSG00000083312
ENSG00000000460	ENSG00000135913
ENSG00000000460	ENSG00000143033
ENSG00000000460	ENSG00000079387
ENSG00000000460	ENSG00000144231
ENSG00000000460	ENSG00000136875
ENSG00000000460	ENSG00000160087
ENSG00000000460	ENSG00000105618
ENSG00000000460	ENSG00000152455
ENSG00000000460	ENSG00000047315
ENSG00000000460	ENSG00000108671
ENSG00000000460	ENSG00000163714
ENSG00000000460	ENSG00000141577
ENSG00000000460	ENSG00000162521
ENSG00000000460	ENSG00000142453
ENSG00000000460	ENSG00000115750
ENSG00000000460	ENSG00000170144
ENSG00000000460	ENSG00000137804
ENSG00000000460	ENSG00000114956
ENSG00000000460	ENSG00000101189
ENSG00000000460	ENSG00000134809
ENSG00000000460	ENSG00000166986
ENSG00000000460	ENSG00000146918
ENSG00000000460	ENSG00000162775
ENSG00000000460	ENSG00000168014
ENSG00000000460	ENSG00000149554
ENSG00000000460	ENSG00000108468
ENSG00000000460	ENSG00000152422
ENSG00000000460	ENSG00000136709
ENSG00000000460	ENSG00000105879
ENSG00000000460	ENSG00000025770
ENSG00000000460	ENSG00000130816
ENSG00000000460	ENSG00000105486
ENSG00000000460	ENSG00000160201
ENSG00000000460	ENSG00000112029
ENSG00000000460	ENSG00000124207
ENSG00000000460	ENSG00000171456
ENSG00000000460	ENSG00000165271
ENSG00000000460	ENSG00000167721
ENSG00000000460	ENSG00000011275
ENSG00000000460	ENSG00000082898
ENSG00000000460	ENSG00000142856
ENSG00000000460	ENSG00000108506
ENSG00000000460	ENSG00000006712
ENSG00000000460	ENSG00000167196
ENSG00000000460	ENSG00000127989
ENSG00000000460	ENSG00000156261
ENSG00000000460	ENSG00000165501
ENSG00000000460	ENSG00000172262
ENSG00000000460	ENSG00000009830
ENSG00000000460	ENSG00000100281
ENSG00000000460	ENSG00000134987
ENSG00000000460	ENSG00000092201
ENSG00000000460	ENSG00000066044
ENSG00000000460	ENSG00000113810
ENSG00000000460	ENSG00000140307
ENSG00000001036	ENSG00000089159
ENSG00000001036	ENSG00000152683
ENSG00000001036	ENSG00000138069
ENSG00000001036	ENSG00000166900
ENSG00000001036	ENSG00000113583
ENSG00000001036	ENSG00000117500
ENSG00000001036	ENSG00000170266
ENSG00000001036	ENSG00000086065
ENSG00000001036	ENSG00000164244
ENSG00000001036	ENSG00000004864
ENSG00000001036	ENSG00000107789
ENSG00000001167	ENSG00000143033
ENSG00000001167	ENSG00000163877
ENSG00000001167	ENSG00000066933
ENSG00000001167	ENSG00000133935
ENSG00000001167	ENSG00000112130
ENSG00000001167	ENSG00000083535
ENSG00000001167	ENSG00000119661
ENSG00000001167	ENSG00000117153
ENSG00000001167	ENSG00000164070
ENSG00000001167	ENSG00000042317
ENSG00000001167	ENSG00000153140
ENSG00000001167	ENSG00000163950
ENSG00000001167	ENSG00000104626
ENSG00000001167	ENSG00000127337
ENSG00000001167	ENSG00000115942
ENSG00000001167	ENSG00000143190
ENSG00000001167	ENSG00000108094
ENSG00000001167	ENSG00000100027
ENSG00000001167	ENSG00000164221
ENSG00000001167	ENSG00000078674
ENSG00000001167	ENSG00000152942
ENSG00000001167	ENSG00000100749
ENSG00000001167	ENSG00000101190
ENSG00000001167	ENSG00000117000
ENSG00000001167	ENSG00000111450
ENSG00000001167	ENSG00000079387
ENSG00000001167	ENSG00000162650
ENSG00000001167	ENSG00000101624
ENSG00000001167	ENSG00000109452
ENSG00000001167	ENSG00000129351
ENSG00000001167	ENSG00000092140
ENSG00000001167	ENSG00000133739
ENSG00000001167	ENSG00000165724
ENSG00000001167	ENSG00000137656
ENSG00000001167	ENSG00000111554
ENSG00000001167	ENSG00000167173
ENSG00000001167	ENSG00000109084
ENSG00000001167	ENSG00000135250
ENSG00000001167	ENSG00000101911
ENSG00000001167	ENSG00000102900
ENSG00000001167	ENSG00000161996
ENSG00000001167	ENSG00000168813
ENSG00000001167	ENSG00000005156
ENSG00000001167	ENSG00000116273
ENSG00000001167	ENSG00000134900
ENSG00000001167	ENSG00000124571
ENSG00000001167	ENSG00000162639
ENSG00000001167	ENSG00000165113
ENSG00000001167	ENSG00000143889
ENSG00000001167	ENSG00000115825
ENSG00000001167	ENSG00000164916
ENSG00000001167	ENSG00000151849
ENSG00000001167	ENSG00000102221
ENSG00000001167	ENSG00000133422
ENSG00000001167	ENSG00000169118
ENSG00000001167	ENSG00000117625
ENSG00000001167	ENSG00000108395
ENSG00000001167	ENSG00000125834
ENSG00000001167	ENSG00000071626
ENSG00000001167	ENSG00000112167
ENSG00000001167	ENSG00000125630
ENSG00000001167	ENSG00000114904
ENSG00000001167	ENSG00000055130
ENSG00000001167	ENSG00000162959
ENSG00000001167	ENSG00000151743
ENSG00000001167	ENSG00000115758
ENSG00000001167	ENSG00000101126
ENSG00000001167	ENSG00000101146
ENSG00000001167	ENSG00000140307
ENSG00000001167	ENSG00000136861
ENSG00000001167	ENSG00000164941
ENSG00000001167	ENSG00000070770
ENSG00000001167	ENSG00000091009
ENSG00000001167	ENSG00000163527
ENSG00000001167	ENSG00000064703
ENSG00000001167	ENSG00000158545
ENSG00000001167	ENSG00000078043
ENSG00000001167	ENSG00000134852
ENSG00000001167	ENSG00000129691
ENSG00000001167	ENSG00000157954
ENSG00000001167	ENSG00000025156
ENSG00000001167	ENSG00000136715
ENSG00000001167	ENSG00000166435
ENSG00000001167	ENSG00000118260
ENSG00000001167	ENSG00000138780
ENSG00000001167	ENSG00000130699
ENSG00000001167	ENSG00000162607
ENSG00000001167	ENSG00000123094
ENSG00000001167	ENSG00000170734
ENSG00000001167	ENSG00000137494
ENSG00000001167	ENSG00000013523
ENSG00000001167	ENSG00000169371
ENSG00000001167	ENSG00000096872
ENSG00000001167	ENSG00000105229
ENSG00000001167	ENSG00000152464
ENSG00000001167	ENSG00000108278
ENSG00000001167	ENSG00000110768
ENSG00000001167	ENSG00000171169
ENSG00000001167	ENSG00000070367
ENSG00000001167	ENSG00000110047
ENSG00000001167	ENSG00000117481
ENSG00000001167	ENSG00000162775
ENSG00000001167	ENSG00000104973
ENSG00000001167	ENSG00000145388
ENSG00000001167	ENSG00000139719
ENSG00000001167	ENSG00000158169
ENSG00000001167	ENSG00000115241
ENSG00000001167	ENSG00000143379
ENSG00000001167	ENSG00000133193
ENSG00000001167	ENSG00000131626
ENSG00000001167	ENSG00000074603
ENSG00000001167	ENSG00000103540
ENSG00000001167	ENSG00000132478
ENSG00000001167	ENSG00000166226
ENSG00000001167	ENSG00000163482
ENSG00000001167	ENSG00000113569
ENSG00000001167	ENSG00000073614
ENSG00000001167	ENSG00000169018
ENSG00000001167	ENSG00000072736
ENSG00000001167	ENSG00000163029
ENSG00000001167	ENSG00000166454
ENSG00000001167	ENSG00000172009
ENSG00000001167	ENSG00000099381
ENSG00000001167	ENSG00000121644
ENSG00000001167	ENSG00000163655
ENSG00000001167	ENSG00000157349
ENSG00000001167	ENSG00000116698
ENSG00000001167	ENSG00000130856
ENSG00000001167	ENSG00000176624
ENSG00000001167	ENSG00000121058
ENSG00000001167	ENSG00000035687
ENSG00000001167	ENSG00000064607
ENSG00000001167	ENSG00000166478
ENSG00000001167	ENSG00000113734
ENSG00000001167	ENSG00000120699
ENSG00000001167	ENSG00000153575
ENSG00000001167	ENSG00000055147
ENSG00000001167	ENSG00000119285
ENSG00000001167	ENSG00000136243
ENSG00000001167	ENSG00000134758
ENSG00000001167	ENSG00000144233
ENSG00000001167	ENSG00000153790
ENSG00000001167	ENSG00000160087
ENSG00000001167	ENSG00000131773
ENSG00000001167	ENSG00000105771
ENSG00000001167	ENSG00000092020
ENSG00000001167	ENSG00000163636
ENSG00000001167	ENSG00000100335
ENSG00000001167	ENSG00000001460
ENSG00000001167	ENSG00000100523
ENSG00000001167	ENSG00000152193
ENSG00000001167	ENSG00000149657
ENSG00000001167	ENSG00000153827
ENSG00000001167	ENSG00000123737
ENSG00000001167	ENSG00000162441
ENSG00000001167	ENSG00000167395
ENSG00000001167	ENSG00000020577
ENSG00000001167	ENSG00000136891
ENSG00000001167	ENSG00000166164
ENSG00000001167	ENSG00000166037
ENSG00000001167	ENSG00000047410
ENSG00000001167	ENSG00000082898
ENSG00000001167	ENSG00000078618
ENSG00000001167	ENSG00000180357
ENSG00000001167	ENSG00000152455
ENSG00000001167	ENSG00000144524
ENSG00000001167	ENSG00000136937
ENSG00000001167	ENSG00000080823
ENSG00000001167	ENSG00000062194
ENSG00000001167	ENSG00000119596
ENSG00000001167	ENSG00000160917
ENSG00000001167	ENSG00000013810
ENSG00000001167	ENSG00000031823
ENSG00000001167	ENSG00000157764
ENSG00000001167	ENSG00000179151
ENSG00000001167	ENSG00000008083
ENSG00000001167	ENSG00000119636
ENSG00000001167	ENSG00000088727
ENSG00000001167	ENSG00000153187
ENSG00000001167	ENSG00000143493
ENSG00000001167	ENSG00000165632
ENSG00000001167	ENSG00000163935
ENSG00000001167	ENSG00000181827
ENSG00000001167	ENSG00000168958
ENSG00000001167	ENSG00000121486
ENSG00000001167	ENSG00000085231
ENSG00000001167	ENSG00000130227
ENSG00000001167	ENSG00000169375
ENSG00000001167	ENSG00000113838
ENSG00000001167	ENSG00000156876
ENSG00000001167	ENSG00000170881
ENSG00000001167	ENSG00000100241
ENSG00000001167	ENSG00000062725
ENSG00000001167	ENSG00000119725
ENSG00000001167	ENSG00000181222
ENSG00000001167	ENSG00000001629
ENSG00000001167	ENSG00000134815
ENSG00000001167	ENSG00000092201
ENSG00000001167	ENSG00000141456
ENSG00000001167	ENSG00000112200
ENSG00000001167	ENSG00000166716
ENSG00000001167	ENSG00000036257
ENSG00000001167	ENSG00000136108
ENSG00000001167	ENSG00000129696
ENSG00000001167	ENSG00000151461
ENSG00000001167	ENSG00000102710
ENSG00000001167	ENSG00000004487
ENSG00000001167	ENSG00000166169
ENSG00000001167	ENSG00000164053
ENSG00000001167	ENSG00000087087
ENSG00000001167	ENSG00000177683
ENSG00000001167	ENSG00000064419
ENSG00000001167	ENSG00000163291
ENSG00000001167	ENSG00000148291
ENSG00000001167	ENSG00000100603
ENSG00000001167	ENSG00000174106
ENSG00000001167	ENSG00000145216
ENSG00000001167	ENSG00000105072
ENSG00000001167	ENSG00000124160
ENSG00000001167	ENSG00000137073
ENSG00000001167	ENSG00000103042
ENSG00000001167	ENSG00000137500
ENSG00000001167	ENSG00000174442
ENSG00000001167	ENSG00000116670
ENSG00000001167	ENSG00000111860
ENSG00000001167	ENSG00000105732
ENSG00000001167	ENSG00000128881
ENSG00000001167	ENSG00000104517
ENSG00000001167	ENSG00000168495
ENSG00000001167	ENSG00000166171
ENSG00000001167	ENSG00000108349
ENSG00000001167	ENSG00000167264
ENSG00000001167	ENSG00000101189
ENSG00000001167	ENSG00000025772
ENSG00000001167	ENSG00000167065
ENSG00000001167	ENSG00000138081
ENSG00000001167	ENSG00000100083
ENSG00000001167	ENSG00000116191
ENSG00000001167	ENSG00000064933
ENSG00000001167	ENSG00000100354
ENSG00000001167	ENSG00000028839
ENSG00000001167	ENSG00000170832
ENSG00000001167	ENSG00000126216
ENSG00000001167	ENSG00000025800
ENSG00000001167	ENSG00000114982
ENSG00000001167	ENSG00000117139
ENSG00000001167	ENSG00000169062
ENSG00000001167	ENSG00000163798
ENSG00000001167	ENSG00000168014
ENSG00000001167	ENSG00000103494
ENSG00000001167	ENSG00000167674
ENSG00000001167	ENSG00000137770
ENSG00000001167	ENSG00000010219
ENSG00000001167	ENSG00000100014
ENSG00000001167	ENSG00000137817
ENSG00000001167	ENSG00000114742
ENSG00000001167	ENSG00000118894
ENSG00000001167	ENSG00000171448
ENSG00000001167	ENSG00000159685
ENSG00000001167	ENSG00000178502
ENSG00000001167	ENSG00000173226
ENSG00000001167	ENSG00000178149
ENSG00000001167	ENSG00000043093
ENSG00000001167	ENSG00000125779
ENSG00000001167	ENSG00000108264
ENSG00000001167	ENSG00000121542
ENSG00000001167	ENSG00000162129
ENSG00000001167	ENSG00000119392
ENSG00000001167	ENSG00000143458
ENSG00000001167	ENSG00000177889
ENSG00000001167	ENSG00000076108
ENSG00000001167	ENSG00000126883
ENSG00000001167	ENSG00000171681
ENSG00000001167	ENSG00000135951
ENSG00000001167	ENSG00000177463
ENSG00000001167	ENSG00000173588
ENSG00000001167	ENSG00000139990
ENSG00000001167	ENSG00000108306
ENSG00000001167	ENSG00000135482
ENSG00000001167	ENSG00000163214
ENSG00000001167	ENSG00000175595
ENSG00000001167	ENSG00000132773
ENSG00000001167	ENSG00000162139
ENSG00000001167	ENSG00000114473
ENSG00000001167	ENSG00000155868
ENSG00000001167	ENSG00000105926
ENSG00000001167	ENSG00000137200
ENSG00000001167	ENSG00000084693
ENSG00000001167	ENSG00000101216
ENSG00000001167	ENSG00000104885
ENSG00000001167	ENSG00000167258
ENSG00000001167	ENSG00000062650
ENSG00000001167	ENSG00000135912
ENSG00000001167	ENSG00000145331
ENSG00000001167	ENSG00000112592
ENSG00000001167	ENSG00000099940
ENSG00000001167	ENSG00000006634
ENSG00000001167	ENSG00000089234
ENSG00000001167	ENSG00000083520
ENSG00000001167	ENSG00000168038
ENSG00000001167	ENSG00000173065
ENSG00000001167	ENSG00000075151
ENSG00000001167	ENSG00000070501
ENSG00000001167	ENSG00000126003
ENSG00000001167	ENSG00000064199
ENSG00000001167	ENSG00000119397
ENSG00000001167	ENSG00000142230
ENSG00000001167	ENSG00000141446
ENSG00000001167	ENSG00000008405
ENSG00000001167	ENSG00000171823
ENSG00000001167	ENSG00000099995
ENSG00000001167	ENSG00000174953
ENSG00000001167	ENSG00000101052
ENSG00000001167	ENSG00000110274
ENSG00000001167	ENSG00000113812
ENSG00000001167	ENSG00000077458
ENSG00000001167	ENSG00000160584
ENSG00000001167	ENSG00000135315
ENSG00000001167	ENSG00000005339
ENSG00000001167	ENSG00000104884
ENSG00000001167	ENSG00000149292
ENSG00000001167	ENSG00000165233
ENSG00000001167	ENSG00000108100
ENSG00000001167	ENSG00000144589
ENSG00000001167	ENSG00000148835
ENSG00000001167	ENSG00000118900
ENSG00000001167	ENSG00000137337
ENSG00000001167	ENSG00000119906
ENSG00000001167	ENSG00000136811
ENSG00000001167	ENSG00000060642
ENSG00000001167	ENSG00000121481
ENSG00000001167	ENSG00000164815
ENSG00000001167	ENSG00000100629
ENSG00000001167	ENSG00000071564
ENSG00000001167	ENSG00000133773
ENSG00000001167	ENSG00000156873
ENSG00000001167	ENSG00000021776
ENSG00000001167	ENSG00000075975
ENSG00000001167	ENSG00000163781
ENSG00000001167	ENSG00000146463
ENSG00000001167	ENSG00000107625
ENSG00000001167	ENSG00000005448
ENSG00000001167	ENSG00000153048
ENSG00000001167	ENSG00000141644
ENSG00000001167	ENSG00000108021
ENSG00000001167	ENSG00000003509
ENSG00000001167	ENSG00000088038
ENSG00000001167	ENSG00000120526
ENSG00000001167	ENSG00000117748
ENSG00000001167	ENSG00000010072
ENSG00000001167	ENSG00000174574
ENSG00000001167	ENSG00000065060
ENSG00000001167	ENSG00000164323
ENSG00000001167	ENSG00000107951
ENSG00000001167	ENSG00000142039
ENSG00000001167	ENSG00000032742
ENSG00000001167	ENSG00000123136
ENSG00000001167	ENSG00000101544
ENSG00000001167	ENSG00000094975
ENSG00000001167	ENSG00000163138
ENSG00000001167	ENSG00000175224
ENSG00000001167	ENSG00000172671
ENSG00000001167	ENSG00000006712
ENSG00000001167	ENSG00000163002
ENSG00000001167	ENSG00000126070
ENSG00000001167	ENSG00000102786
ENSG00000001167	ENSG00000042088
ENSG00000001167	ENSG00000146872
ENSG00000001167	ENSG00000090470
ENSG00000001167	ENSG00000178691
ENSG00000001167	ENSG00000170448
ENSG00000001167	ENSG00000065150
ENSG00000001167	ENSG00000140320
ENSG00000001167	ENSG00000099956
ENSG00000001167	ENSG00000007545
ENSG00000001167	ENSG00000163521
ENSG00000001167	ENSG00000139637
ENSG00000001167	ENSG00000171467
ENSG00000001167	ENSG00000179532
ENSG00000001167	ENSG00000100056
ENSG00000001167	ENSG00000087206
ENSG00000001167	ENSG00000106638
ENSG00000001167	ENSG00000123975
ENSG00000001167	ENSG00000152359
ENSG00000001167	ENSG00000118690
ENSG00000001167	ENSG00000001631
ENSG00000001167	ENSG00000117505
ENSG00000001167	ENSG00000007341
ENSG00000001167	ENSG00000108055
ENSG00000001167	ENSG00000104731
ENSG00000001167	ENSG00000170471
ENSG00000001167	ENSG00000168724
ENSG00000001167	ENSG00000151893
ENSG00000001167	ENSG00000179409
ENSG00000001167	ENSG00000051825
ENSG00000001167	ENSG00000125459
ENSG00000001167	ENSG00000103248
ENSG00000001167	ENSG00000100401
ENSG00000001167	ENSG00000149679
ENSG00000001167	ENSG00000144848
ENSG00000001167	ENSG00000130165
ENSG00000001167	ENSG00000165417
ENSG00000001167	ENSG00000108262
ENSG00000001167	ENSG00000137815
ENSG00000001167	ENSG00000119965
ENSG00000001167	ENSG00000087365
ENSG00000001167	ENSG00000126814
ENSG00000001167	ENSG00000143319
ENSG00000001167	ENSG00000166024
ENSG00000001167	ENSG00000137075
ENSG00000001167	ENSG00000079335
ENSG00000001167	ENSG00000147874
ENSG00000001167	ENSG00000151725
ENSG00000001167	ENSG00000121274
ENSG00000001167	ENSG00000167257
ENSG00000001167	ENSG00000124733
ENSG00000001167	ENSG00000116205
ENSG00000001167	ENSG00000101442
ENSG00000001167	ENSG00000135040
ENSG00000001167	ENSG00000168488
ENSG00000001167	ENSG00000153207
ENSG00000001167	ENSG00000151422
ENSG00000001167	ENSG00000144468
ENSG00000001167	ENSG00000140830
ENSG00000001167	ENSG00000137218
ENSG00000001167	ENSG00000135837
ENSG00000001167	ENSG00000111727
ENSG00000001167	ENSG00000120709
ENSG00000001167	ENSG00000071462
ENSG00000001167	ENSG00000115998
ENSG00000001167	ENSG00000134077
ENSG00000001167	ENSG00000169193
ENSG00000001167	ENSG00000120647
ENSG00000001167	ENSG00000163913
ENSG00000001167	ENSG00000121741
ENSG00000001167	ENSG00000105085
ENSG00000001167	ENSG00000086200
ENSG00000001167	ENSG00000164164
ENSG00000001167	ENSG00000163818
ENSG00000001167	ENSG00000143398
ENSG00000001167	ENSG00000151065
ENSG00000001167	ENSG00000101888
ENSG00000001167	ENSG00000179562
ENSG00000001167	ENSG00000149187
ENSG00000001167	ENSG00000111224
ENSG00000001167	ENSG00000158796
ENSG00000001167	ENSG00000170037
ENSG00000001167	ENSG00000110075
ENSG00000001167	ENSG00000178163
ENSG00000001167	ENSG00000143970
ENSG00000001167	ENSG00000159147
ENSG00000001167	ENSG00000010626
ENSG00000001167	ENSG00000141873
ENSG00000001167	ENSG00000068796
ENSG00000001167	ENSG00000117155
ENSG00000001167	ENSG00000176915
ENSG00000001167	ENSG00000165406
ENSG00000001167	ENSG00000146834
ENSG00000001167	ENSG00000084463
ENSG00000001167	ENSG00000129315
ENSG00000001167	ENSG00000038532
ENSG00000001167	ENSG00000165115
ENSG00000001167	ENSG00000090372
ENSG00000001167	ENSG00000128581
ENSG00000001167	ENSG00000140025
ENSG00000001167	ENSG00000078403
ENSG00000001167	ENSG00000089048
ENSG00000001167	ENSG00000109685
ENSG00000001167	ENSG00000173273
ENSG00000001167	ENSG00000162521
ENSG00000001167	ENSG00000166170
ENSG00000001167	ENSG00000148843
ENSG00000001167	ENSG00000128185
ENSG00000001167	ENSG00000067369
ENSG00000001167	ENSG00000151687
ENSG00000001167	ENSG00000172943
ENSG00000001167	ENSG00000160209
ENSG00000001167	ENSG00000122741
ENSG00000001167	ENSG00000111752
ENSG00000001167	ENSG00000131462
ENSG00000001167	ENSG00000133302
ENSG00000001167	ENSG00000161036
ENSG00000001167	ENSG00000121390
ENSG00000001167	ENSG00000087903
ENSG00000001167	ENSG00000158290
ENSG00000001167	ENSG00000135913
ENSG00000001167	ENSG00000151287
ENSG00000001167	ENSG00000110395
ENSG00000001167	ENSG00000115145
ENSG00000001167	ENSG00000155827
ENSG00000001167	ENSG00000025293
ENSG00000001167	ENSG00000136504
ENSG00000001167	ENSG00000141562
ENSG00000001167	ENSG00000166896
ENSG00000001167	ENSG00000136319
ENSG00000001167	ENSG00000160051
ENSG00000001167	ENSG00000166135
ENSG00000001167	ENSG00000096093
ENSG00000001167	ENSG00000128513
ENSG00000001167	ENSG00000118482
ENSG00000001167	ENSG00000143702
ENSG00000001167	ENSG00000064995
ENSG00000001167	ENSG00000100425
ENSG00000001167	ENSG00000090061
ENSG00000001167	ENSG00000108559
ENSG00000001167	ENSG00000144504
ENSG00000001167	ENSG00000125818
ENSG00000001167	ENSG00000139350
ENSG00000001167	ENSG00000080345
ENSG00000001167	ENSG00000115355
ENSG00000001167	ENSG00000176095
ENSG00000001167	ENSG00000132153
ENSG00000001167	ENSG00000168411
ENSG00000001167	ENSG00000011260
ENSG00000001167	ENSG00000067365
ENSG00000001167	ENSG00000151092
ENSG00000001167	ENSG00000165671
ENSG00000001167	ENSG00000156983
ENSG00000001167	ENSG00000174111
ENSG00000001167	ENSG00000141568
ENSG00000001167	ENSG00000132823
ENSG00000001167	ENSG00000135631
ENSG00000001167	ENSG00000119203
ENSG00000001167	ENSG00000114439
ENSG00000001167	ENSG00000181090
ENSG00000001167	ENSG00000089916
ENSG00000001167	ENSG00000163349
ENSG00000001167	ENSG00000068878
ENSG00000001167	ENSG00000125388
ENSG00000001167	ENSG00000166860
ENSG00000001167	ENSG00000163001
ENSG00000001167	ENSG00000155330
ENSG00000001167	ENSG00000148019
ENSG00000001167	ENSG00000100722
ENSG00000001167	ENSG00000175279
ENSG00000001167	ENSG00000023287
ENSG00000001167	ENSG00000140948
ENSG00000001167	ENSG00000116127
ENSG00000001167	ENSG00000109881
ENSG00000001167	ENSG00000139496
ENSG00000001167	ENSG00000140743
ENSG00000001167	ENSG00000100578
ENSG00000001167	ENSG00000119685
ENSG00000001167	ENSG00000110713
ENSG00000001167	ENSG00000112983
ENSG00000001167	ENSG00000100526
ENSG00000001167	ENSG00000139697
ENSG00000001167	ENSG00000141030
ENSG00000001167	ENSG00000145041
ENSG00000001167	ENSG00000160199
ENSG00000001167	ENSG00000102984
ENSG00000001167	ENSG00000179526
ENSG00000001167	ENSG00000142856
ENSG00000001167	ENSG00000135387
ENSG00000001167	ENSG00000009830
ENSG00000001167	ENSG00000174197
ENSG00000001167	ENSG00000011258
ENSG00000001167	ENSG00000125386
ENSG00000001167	ENSG00000159873
ENSG00000001167	ENSG00000100532
ENSG00000001167	ENSG00000166233
ENSG00000001167	ENSG00000106346
ENSG00000001167	ENSG00000156384
ENSG00000001167	ENSG00000138587
ENSG00000001167	ENSG00000103047
ENSG00000001167	ENSG00000172262
ENSG00000001167	ENSG00000011275
ENSG00000001167	ENSG00000105879
ENSG00000001167	ENSG00000075131
ENSG00000001167	ENSG00000104218
ENSG00000001167	ENSG00000125755
ENSG00000001167	ENSG00000095319
ENSG00000001167	ENSG00000117569
ENSG00000001167	ENSG00000048649
ENSG00000001167	ENSG00000161914
ENSG00000001167	ENSG00000154642
ENSG00000001167	ENSG00000131470
ENSG00000001167	ENSG00000178397
ENSG00000001167	ENSG00000154240
ENSG00000001167	ENSG00000100124
ENSG00000001167	ENSG00000150967
ENSG00000001167	ENSG00000165684
ENSG00000001167	ENSG00000171456
ENSG00000001167	ENSG00000144231
ENSG00000001167	ENSG00000138709
ENSG00000001167	ENSG00000141428
ENSG00000001167	ENSG00000145220
ENSG00000001167	ENSG00000134779
ENSG00000001167	ENSG00000149212
ENSG00000001167	ENSG00000106012
ENSG00000001167	ENSG00000105325
ENSG00000001167	ENSG00000136643
ENSG00000001167	ENSG00000163161
ENSG00000001167	ENSG00000179021
ENSG00000001460	ENSG00000110047
[truncated: 535,176 more rows]
