# Supplementary material for: A novel evolutionary model for constructing gene coexpression networks with comprehensive features
Source: BMC Bioinformatics. 2019 Sep 6;20:460. doi: 10.1186/s12859-019-3035-7 (PMC6731579; doi:10.1186/s12859-019-3035-7)
Supplement: Supplementary file 6 — R code for running evolutionary model 2. This R code is for running evolutionary model 2 when the length of evolutionary time in each step is known. (R 12 kb) [file 12859_2019_3035_MOESM6_ESM.r]

# The R code for running evolutionary model 2 when the length of evolutionary # time in each step is known.

options(scipen=200)
library("plyr")
library("igraph")

############################################ Read dataframe ###########################################

network0 <- read.csv("Additional file 8.csv",header = TRUE,sep = ",")
network1 <- read.csv("Additional file 9.csv",header = TRUE,sep = ",")

network_core0 <- read.csv("Additional file 10.csv",header = T,sep = ",")

interval <- read.csv("Additional file 11.csv",header = TRUE,sep = ",")

########################################### Simulation of the evolutionary model 1 ##############################
graph0 <- graph_from_data_frame(network0,directed = F)
graph0 <- simplify(graph0)
gene_0 <- get.vertex.attribute(graph0)
gene_0 <- as.data.frame(gene_0)
gene_0 <- as.character(gene_0[,1])
degree_0 <- degree(graph0,v = V(graph0))  
degree_dataframe0 <- data.frame(gene = gene_0[],degree = degree_0)   ##degree of the original network: degree_dataframe0
mean_degree <- round(mean(as.numeric(degree_dataframe0$degree)))   ##mean degree of the original network:mean_degree

edge0 <- get.edgelist(graph0) 
edge0 <- as.data.frame(edge0)
names(edge0) <- c("gene1","gene2")                ##dataframe of the edge: edge_old
edge.0 <- E(graph0)
edge_betweenness0 <- edge_betweenness(graph0,e = E(graph0))
edge_betweenness0 <-data.frame(edge_betweenness0)
edge_betweenness0 <- cbind(edge0,edge_betweenness0)  ##edge betweenness of the network 0: edge_betweenness0
names(edge_betweenness0) <- c("gene1","gene2","edge_betweenness")
edge_betweenness0$edge_betweenness[which(is.infinite(edge_betweenness0$edge_betweenness))] <- NA
edge_betweenness0 <- na.omit(edge_betweenness0)
gene1 <- as.character(edge_betweenness0$gene1)
gene2 <- as.character(edge_betweenness0$gene2)
betweenness <- as.numeric(edge_betweenness0$edge_betweenness)
edge_betweenness_double0 <- data.frame(gene1 = c(gene1,gene2),gene2 = c(gene2,gene1),edge_betweenness = c(betweenness,betweenness))


########################################### Evolutionary process of duplication genes ##############################
###### Dupication gene #########
sample_parent <- network_core0
gene_parent <- as.character(sample(sample_parent$gene,round(3.58 * as.numeric(interval[1,2])),replace = T))


###### Deletion process #########
length <- length(gene_parent)  ##number of parent genes

child_connected_initial <- data.frame(gene1 = NA ,gene2 = NA )

for(i in 1:length)
{
  parent_connected_dataframe <- subset(edge_betweenness_double0,gene1 == gene_parent[i])
  parent_connected <- as.character(parent_connected_dataframe$gene2)
  sum <- sum(parent_connected_dataframe$edge_betweenness)
  parent_connected_dataframe[,4] <-  1 - (parent_connected_dataframe$edge_betweenness / sum)
  length_connected_reserve <- round(nrow(parent_connected_dataframe) * 0.1289) 
  names(parent_connected_dataframe) <- c("gene1","gene2","edge_betweenness","probability")
  
  if(length_connected_reserve >= 1){
    connected_reserve <- as.character(sample(parent_connected_dataframe$gene2,length_connected_reserve,replace = F,prob = parent_connected_dataframe$probability))  
  }else{
    connected_reserve <- as.character(sample(parent_connected_dataframe$gene2,1,replace = T))  
  }
  
  ###### Rewiring process ######
  length_reconnected <- round(mean_degree * 0.7977)
  reconnected_dataframe <- setdiff(gene_0,parent_connected)
  reconnected_dataframe <- data.frame(gene = reconnected_dataframe) 
  reconnected_dataframe <- merge(reconnected_dataframe,network_core0,by = "gene")
  reconnected_dataframe <- merge(reconnected_dataframe,degree_dataframe0,by = "gene")
  sum_2 <- sum(as.numeric(reconnected_dataframe[,2]))
  sum_3 <- sum(as.numeric(reconnected_dataframe[,3]))
  reconnected_dataframe[,2] <- reconnected_dataframe[,2] / sum_2
  reconnected_dataframe[,3] <- reconnected_dataframe[,3] / sum_3
  reconnected_dataframe[,4] <- reconnected_dataframe[,2] * reconnected_dataframe[,3]
  sum_4 <- sum(as.numeric(reconnected_dataframe[,4]))
  reconnected_dataframe[,4] <- reconnected_dataframe[,4] / sum_4
  reconnected_dataframe <- reconnected_dataframe[,c(-2,-3)]
  names(reconnected_dataframe) <- c("gene","joint_probability")
  connected_reconnected <- as.character(sample(reconnected_dataframe$gene,length_reconnected,replace = F,prob = reconnected_dataframe$joint_probability))
  
  child_connected <- c(connected_reserve,connected_reconnected)
  name <- paste("duplication_gene",i,sep = "")
  child_connected <- data.frame(gene1 = name,gene2 = child_connected[])
  child_connected_initial <- rbind(child_connected_initial,child_connected)
}

child_connected_initial <- child_connected_initial[-1,]

network1_simulation <- rbind(child_connected_initial,network0)

########################## Evolutionary process of de novo genes #############################
########################## De novo gene #############################
graph0 <- graph_from_data_frame(network0,directed = F)
gene1 <- as.character(network0[,1])
gene2 <- as.character(network0[,2])
network_double <- data.frame(gene1 = c(gene1,gene2),gene2 = c(gene2,gene1))
gene_0 <- get.vertex.attribute(graph0)
gene_0 <- as.data.frame(gene_0)
gene_0 <- as.character(gene_0[,1])
degree_0 <- degree(graph0,v = V(graph0))  
degree_dataframe0 <- data.frame(gene = gene_0[],degree = degree_0)     
mean_degree <- round(mean(as.numeric(degree_dataframe0$degree)))

node_betweenness_0 <- betweenness(graph0,v = V(graph0))  
node_betweenness_dataframe0 <- data.frame(gene = gene_0[],node_betweenness = node_betweenness_0)  

neighbour_node_betweenness <- merge(network_double,node_betweenness_dataframe0,by.x = "gene2",by.y = "gene")
neighbour_node_betweenness <- neighbour_node_betweenness[,-1]
neighbour_node_betweenness <- aggregate(neighbour_node_betweenness$node_betweenness,list(gene = neighbour_node_betweenness$gene1),FUN = mean)
names(neighbour_node_betweenness) <- c("gene","node_betweenness")

###### New connections ###################
sample_dataframe <- merge(network_core0,degree_dataframe0,by = "gene")
sum_2 <- sum(as.numeric(sample_dataframe[,2]))
sum_3 <- sum(as.numeric(sample_dataframe[,3]))
sample_dataframe[,2] <- sample_dataframe[,2] / sum_2
sample_dataframe[,3] <- sample_dataframe[,3] / sum_3
sample_dataframe[,4] <- sample_dataframe[,2] * sample_dataframe[,3]
sum_4 <- sum(sample_dataframe[,4])
sample_dataframe[,4] <- sample_dataframe[,4] / sum_4
sample_dataframe <- sample_dataframe[,c(-2,-3)]
names(sample_dataframe) <- c("gene","joint_probability")

novo_connected_initial <- data.frame(gene1 = NA ,gene2 = NA )

for(i in 1:round(as.numeric(interval[1,2]) * 0.31))
{ 
  novo_connected <- as.character(sample(sample_dataframe$gene,round(mean_degree * 0.9929),replace = F,prob = sample_dataframe$joint_probability))
  name <- paste("novo_gene",i,sep = "")
  novo_connected <- data.frame(gene1 = name,gene2 = novo_connected[])
  novo_connected_initial <- rbind(novo_connected_initial,novo_connected)
}
novo_connected_initial <- novo_connected_initial[-1,]

network1_simulation <- rbind(network1_simulation,novo_connected_initial)

######################################## Calculating the topological properties of the simulation network #######################################
graph_network1_simulation <- graph_from_data_frame(network1_simulation,directed = F)
graph_network1_simulation <- simplify(graph_network1_simulation)
degree_network1_simulation <- degree(graph_network1_simulation)
degree_network1_simulation <- data.frame(degree = degree_network1_simulation[])
mean_degree_network1_simulation <- mean(as.numeric(degree_network1_simulation$degree))
node_number <- nrow(degree_network1_simulation)

transitivity_network1_simulation <- transitivity(graph_network1_simulation,type = "local")
transitivity_network1_simulation <- data.frame(transitivity = transitivity_network1_simulation)
transitivity_network1_simulation <- na.omit(transitivity_network1_simulation)
mean_transitivity_network1_simulation <- mean(as.numeric(transitivity_network1_simulation$transitivity))

node_betweenness_network1_simulation <- betweenness(graph_network1_simulation)
node_betweenness_network1_simulation <- data.frame(node_betweenness_network1_simulation)
names(node_betweenness_network1_simulation) <- "node_betweenness"
mean_node_betweenness_network1_simulation <- mean(as.numeric(node_betweenness_network1_simulation$node_betweenness))

edge_betweenness_network1_simulation <- edge_betweenness(graph_network1_simulation)
edge_betweenness_network1_simulation <- data.frame(edge_betweenness_network1_simulation)
names(edge_betweenness_network1_simulation) <- "edge_betweenness"
mean_edge_betweenness_network1_simulation <- mean(as.numeric(edge_betweenness_network1_simulation$edge_betweenness))

pathlength_network1_simulation <- shortest.paths(graph_network1_simulation)
pathlength_network1_simulation[sapply(pathlength_network1_simulation,is.infinite)] <- 0
f <- function(x)sum(x == 0)
a <- sum(apply(pathlength_network1_simulation,1,f))
mean_pathlength_network1_simulation <- sum(pathlength_network1_simulation)/(node_number*node_number-a)

topological_simulation <- data.frame(c("degree","transitivity","node_betweenness","edge_betweenness","pathlength"),c(mean_degree_network1_simulation,mean_transitivity_network1_simulation,mean_node_betweenness_network1_simulation,mean_edge_betweenness_network1_simulation,mean_pathlength_network1_simulation))

####################################### Calculating the topological properties of the real network ##########################################
graph_network1 <- graph_from_data_frame(network1,directed = F)
graph_network1 <- simplify(graph_network1)
degree_network1 <- degree(graph_network1)
degree_network1 <- data.frame(degree = degree_network1[])
mean_degree_network1 <- mean(as.numeric(degree_network1$degree))
node_number <- nrow(degree_network1)

transitivity_network1 <- transitivity(graph_network1,type = "local")
transitivity_network1 <- data.frame(transitivity = transitivity_network1)
transitivity_network1 <- na.omit(transitivity_network1)
mean_transitivity_network1 <- mean(as.numeric(transitivity_network1$transitivity))

node_betweenness_network1 <- betweenness(graph_network1)
node_betweenness_network1 <- data.frame(node_betweenness_network1)
names(node_betweenness_network1) <- "node_betweenness"
mean_node_betweenness_network1 <- mean(as.numeric(node_betweenness_network1$node_betweenness))

edge_betweenness_network1 <- edge_betweenness(graph_network1)
edge_betweenness_network1 <- data.frame(edge_betweenness_network1)
names(edge_betweenness_network1) <- "edge_betweenness"
mean_edge_betweenness_network1 <- mean(as.numeric(edge_betweenness_network1$edge_betweenness))

pathlength_network1 <- shortest.paths(graph_network1)
pathlength_network1[sapply(pathlength_network1,is.infinite)] <- 0
f <- function(x)sum(x == 0)
a <- sum(apply(pathlength_network1,1,f))
mean_pathlength_network1 <- sum(pathlength_network1)/(node_number*node_number-a)

topological1 <- data.frame(c("degree","transitivity","node_betweenness","edge_betweenness","pathlength"),c(mean_degree_network1,mean_transitivity_network1,mean_node_betweenness_network1,mean_edge_betweenness_network1,mean_pathlength_network1))
topological1 <- cbind(topological1,topological_simulation)
topological1 <- topological1[,-3]
names(topological1) <- c("topological","real","simulation")

topological1[,4] <- abs(topological1[,3] - topological1[,2]) / topological1[,2] * 100
View(topological1)

write.csv(topological1,"topological1.csv",row.names = F)
write.csv(network1_simulation,"network1_simulation.csv",row.names = F)
