# Supplementary material for: A novel evolutionary model for constructing gene coexpression networks with comprehensive features
Source: BMC Bioinformatics. 2019 Sep 6;20:460. doi: 10.1186/s12859-019-3035-7 (PMC6731579; doi:10.1186/s12859-019-3035-7)
Supplement: Supplementary file 7 — The time intervals between each branch. This file is support for running evolutionary model 2. (CSV 1 kb) [file 12859_2019_3035_MOESM7_ESM.csv]

branch	interval
1	65.05
2	70.5
3	74.2
4	61.4
5	65.95
6	48.7
