# Supplementary material for: A novel evolutionary model for constructing gene coexpression networks with comprehensive features
Source: BMC Bioinformatics. 2019 Sep 6;20:460. doi: 10.1186/s12859-019-3035-7 (PMC6731579; doi:10.1186/s12859-019-3035-7)
Supplement: Supplementary file 8 — Table S2. This table contains the original human RNA-seq data for 14341 different genes in 71 tissues. Element NA in this table means there is no expression value for this gene in the corresponding tissue. This table is downloaded from reference [28] (http://longlab.uchicago.edu/?q=SD_GB). (XLSX 5582 kb) [file 12859_2019_3035_MOESM8_ESM.xlsx]

## Sheet: Table S2
organ	ENSG00000000003	ENSG00000000005	ENSG00000000419	ENSG00000000457	ENSG00000000460	ENSG00000000938	ENSG00000000971	ENSG00000001036	ENSG00000001084	ENSG00000001167	ENSG00000001460	ENSG00000001461	ENSG00000001497	ENSG00000001561	ENSG00000001617	ENSG00000001626	ENSG00000001629	ENSG00000001630	ENSG00000001631	ENSG00000002016	ENSG00000002330	ENSG00000002549	ENSG00000002586	ENSG00000002587	ENSG00000002726	ENSG00000002745	ENSG00000002746	ENSG00000002822	ENSG00000002834	ENSG00000002919	ENSG00000002933	ENSG00000003056	ENSG00000003096	ENSG00000003137	ENSG00000003147	ENSG00000003249	ENSG00000003393	ENSG00000003400	ENSG00000003402	ENSG00000003436	ENSG00000003509	ENSG00000003756	ENSG00000003987	ENSG00000003989	ENSG00000004059	ENSG00000004139	ENSG00000004142	ENSG00000004399	ENSG00000004455
A-431	21.3	NA	73.8	2.8	25.2	NA	NA	78.7	19.1	20.1	9.4	23	40.4	NA	9.7	NA	26.9	44.1	24	4.5	52.6	29.6	132.8	1.7	NA	NA	NA	23.9	106.8	13.7	NA	56	NA	NA	NA	14.5	11.4	3.1	13.7	19.7	17.9	28.9	NA	NA	120.7	NA	55.6	10.8	131
A-549	32.5	NA	38.6	3.4	14.2	NA	45.3	55.5	155.1	17.7	4	10.2	70.8	NA	2.8	NA	21.4	17.9	20.8	16.4	55.2	30.9	153.5	NA	NA	NA	9.5	18.9	253.1	19.5	NA	96.5	NA	3.4	2.1	23	8.1	2.3	29.8	25	10.8	33.6	NA	2.5	79.9	3	110.2	60.6	85.3
adipose tissue	29.2	17.3	30.1	5.3	2.4	6.5	40.5	32.1	26.1	7.4	5.7	9.8	12.4	13.3	17.3	NA	11.4	7.3	15.3	5.4	38.4	61.3	195.6	NA	NA	NA	NA	9.5	65.6	12.5	21.9	48.5	1.7	15.3	23.1	2.3	7.7	5.7	103.2	33.8	7.6	66.7	NA	11.8	74.1	3.8	41.4	105	65.6
adrenal gland	21.6	NA	50.1	6.6	2.1	4	45.3	47.3	18.7	8	3.3	8.3	14.5	14.8	4.7	NA	13.4	38.6	21.7	9.1	20.4	49	64	1.2	NA	NA	NA	5.4	25.1	10.2	33.5	60.4	7.9	2.4	13.2	5.8	5.7	2.3	46.4	13.8	15.4	70.1	2.7	11.9	61.1	7.4	71.8	43.7	58.7
AN3-CA	38.2	NA	33.9	3.8	10.6	NA	NA	81.9	24.4	53.3	7	3	28	1.1	10.9	NA	24.3	36.9	30.7	10.8	23.5	26	219.5	NA	NA	NA	NA	21.8	63.3	15.1	NA	77.6	10.2	NA	NA	27.9	14.6	NA	10.7	NA	14.9	64.7	NA	22.2	225.8	12.3	66.9	20.7	82
appendix	7.2	NA	34.5	7.8	5.9	68.1	34.9	33.8	15.5	13.7	3.1	9.7	17.4	8.1	8.6	5.1	12.9	14.3	22.1	6.9	12.8	119.7	95.6	1	11.4	NA	NA	11.6	62.6	17.1	121	102	3	1.8	13.7	3.3	5.5	11	99.8	26.5	12.6	94.8	NA	3.8	72.5	7.9	34.2	70.3	56.8
BEWO	31.4	NA	53.7	5.8	24.4	NA	NA	78	12.6	13.1	4.7	3.3	30.4	NA	2.3	NA	16.9	7.8	18.9	15.2	23.2	NA	98.7	NA	NA	NA	NA	19.1	113.1	16	NA	171.8	NA	3.9	3.5	15.4	11	5.3	20.1	NA	11.9	32.3	NA	23.4	104.6	2.2	46.7	87.5	61.4
bone marrow	NA	NA	31.5	1.9	6.8	127.9	NA	19.8	26.9	23.7	1.7	5.4	17.6	22.2	1.3	NA	6.5	11.2	6.8	3.6	15.2	37.7	54	NA	NA	NA	NA	14	68.8	14.2	5	55.4	NA	NA	22.4	NA	5.2	13.2	126	4.8	11	139.9	NA	NA	87.9	2.2	26.7	44.3	40.8
CACO-2	63.9	NA	155.5	2.9	14.2	NA	NA	95.5	23.5	20.7	2.3	3.5	34	1.4	4.9	22.1	16.3	44.2	16.1	15.5	32.5	47.7	202.4	NA	2	NA	NA	30.4	72.6	26.2	1.9	101.1	7.1	1.3	2.5	20.4	18.8	3.1	34.6	18	20.4	37.3	NA	7.4	114.8	35.5	306.8	17.6	168.3
CAPAN-2	34.2	NA	65.5	4.6	18.8	NA	7.8	81.8	40.2	14.5	9.9	25.4	30.5	8.9	4.1	NA	39.4	78.6	30.5	15.2	29.3	57.8	92	5	11.7	1.3	NA	16.6	114.2	11.2	11.1	140.4	NA	NA	37.3	11.4	9.3	7.4	65.2	151.5	8.6	46.5	NA	NA	119.5	1.2	34.6	9.6	130.6
cerebral cortex	11.8	NA	21.4	4.6	1.7	2.4	7.8	12.6	26.5	10.9	6.9	42.1	18.1	20	1.3	NA	22.5	36.1	19.5	7.2	26.3	36.7	66.7	1.2	NA	NA	6.6	8	38.3	10.7	12.9	43.5	4.9	5.9	18.6	14.2	12.1	1.5	16.1	4	7.5	62.2	14.4	7.2	92.2	10.6	38.1	36.4	25.7
colon	38.1	NA	38.3	9.2	3.4	4	48	40.1	16.7	7.9	8.7	17.3	9.6	10.7	9.7	39.8	11.1	21.5	14.5	9.1	43.8	52.4	97.5	1.9	106.2	NA	NA	4.8	90.3	12.7	78.8	57.2	2.5	2.9	18.5	2.5	5.9	16.7	51	20.8	8.6	64.5	NA	4.3	70.8	4.8	44.7	22.8	82.1
Daudi	NA	NA	46.9	4.9	20	52	NA	NA	35.8	23.9	2	10.4	61.2	10.1	NA	NA	14.9	37	21.3	9.2	11.9	111.1	11.8	NA	NA	NA	NA	17.3	52.4	14.7	NA	100.6	NA	NA	NA	NA	NA	NA	4.6	NA	20	57.1	NA	NA	96.6	1.1	92.9	1.6	257.9
duodenum	24.4	NA	30.2	7.7	2.8	3.5	27.1	49	34.4	8.5	4.7	11.5	9.9	10.5	11	38.2	11.7	51.4	18.8	7.2	20.5	66.4	101.8	1.4	130.1	NA	NA	6.4	95.4	8.1	105.3	47.5	2.9	2.4	19	2.3	7.7	22.2	48.4	55.2	8.9	74.7	NA	2.2	78.8	5	42.2	18.8	93.8
EFO-21	52.4	NA	65.7	3.9	11.7	NA	7.4	63.5	17.5	14.6	7.4	25.5	39.2	10.4	48.2	3.4	19.6	26.7	23.8	3.8	50.9	34.2	79.1	NA	1.8	NA	7.1	9	120.4	21.2	NA	31.3	13.4	NA	9.5	2.4	9.4	6.2	34.1	18.4	8.2	29.9	NA	6	61.5	NA	60.9	142.9	95.8
esophagus	47.6	NA	42.8	7.2	3.5	6.1	67.6	20.5	30.3	9.5	4.3	16.5	15.2	5.7	46.2	NA	13.4	22.3	19.5	3.3	11.9	42.3	151.1	3	1	NA	NA	9.7	29.9	16.4	27.8	50.4	6.8	2.5	14.1	12.1	5.7	8.3	59	40.2	7.4	55.4	NA	11.9	133.4	3.6	53.5	30.6	71.1
gallbladder	29.7	NA	34.6	9	3.2	16.8	149.7	43.9	23.5	12.7	4.3	11.8	11.8	9.4	11	56.5	18.6	15.3	23	5.3	16.6	71.6	233.3	8	1.7	NA	2.4	9.2	55.9	10.1	144.9	67.1	6.3	1.3	22.2	3.8	7.8	8.9	63.7	81	11.1	84	NA	12.7	83.5	5.3	32.8	75.4	62.4
HaCaT	15.9	NA	87	5.3	19.1	NA	1.5	NA	27.8	12.9	4.3	20.2	28.4	NA	28.1	NA	13	38.3	21	14.6	25.3	19.2	53.3	2.4	3.3	NA	NA	22	158.7	10.3	1	86.1	11	7.3	NA	14.4	10.2	1.7	8.5	NA	14	34	NA	NA	87.8	1.1	73.3	1.3	94.9
HDLM-2	NA	NA	24.5	10.7	15	NA	NA	76.5	35.9	18.8	7.5	23.2	27.8	12.9	NA	NA	26	17.3	19.5	16.8	54.8	48.6	195.4	NA	NA	NA	NA	9.3	42.4	34.5	NA	381.8	NA	NA	NA	NA	3.5	1.7	108.2	1.4	15.1	57.9	NA	NA	101.3	14.2	85.5	1.8	103.4
heart muscle	6.7	NA	42.6	4.3	1.3	2.7	86.8	30.2	11.9	5.5	3	12.9	10.1	12	7.3	NA	8.8	9.7	20	3.7	26.9	49	140.7	NA	NA	NA	NA	9.3	17.9	7.9	44.6	57.5	7	4	41.1	2.4	17.4	3.3	83.9	25.8	15.1	48.2	NA	9.1	78.3	5	79.7	55.5	70.4
HEK 293	51.5	NA	41.6	2.9	17.1	NA	NA	91.6	27.1	27.7	6.8	32.7	60.2	8.7	1.9	NA	13.6	35.1	28.2	8.9	42.1	33.4	204.1	NA	NA	3.5	NA	15.5	21.8	21.2	NA	58.1	11	1.6	3.1	47.9	8.7	4.4	21.6	7.4	18.5	43.5	2.5	9.9	144.3	2.3	107.2	4.7	150.5
HEL	3.9	NA	51.2	3.7	18.6	NA	13.2	29	25.8	32	3.4	12.1	28.5	5.5	NA	NA	9.4	10.6	24.2	13.9	15.6	64.5	36.3	NA	NA	NA	NA	19.4	26.6	20	NA	170.9	NA	NA	11.1	NA	23.5	8.9	23.7	11.9	15.1	85.6	NA	NA	53.9	NA	36.8	42.5	174.6
HeLa	16.5	NA	37.7	3.4	13.3	NA	47	82.4	25.4	13	2.3	14.5	52.3	NA	59.4	NA	18.2	18.3	22.5	15.9	35.8	28.9	83.2	NA	NA	NA	2.7	15.8	64.5	10.1	NA	63	38.2	3.7	2.6	3.1	7.6	2.2	22.5	56.5	19.8	135.7	1	14.9	63.9	4.8	50.8	27.7	132.4
Hep-G2	64.3	NA	94.4	1.6	9.8	NA	NA	136.4	97.5	29	2.3	3.2	29.6	NA	11.5	NA	10.6	39	12	9.7	11.9	60	150.7	NA	NA	NA	NA	35.9	115.4	11.8	NA	63.5	NA	NA	NA	31.9	8.8	9.5	45.8	121.2	21.3	36.4	NA	14.3	71.2	NA	67.1	55.8	99.6
HL-60	NA	NA	79.1	5.6	26.8	1.4	NA	NA	37.2	32.6	3.9	10.4	66.4	7.1	1.4	NA	12.8	21.8	27.3	12.4	11.3	55.9	45.8	NA	NA	NA	NA	12.7	57.9	21	NA	183	NA	NA	12.9	NA	19.7	6.9	16.1	NA	17.3	68	NA	6.8	59.3	NA	69.1	28.9	263.5
HMC-1	4.8	NA	28.2	4.1	11	20.8	NA	14.1	14.3	27	3	10.2	24.7	9.7	2.2	1.1	21.9	15.2	29.3	4.4	27.6	40.8	188.5	NA	NA	NA	NA	41.8	67.8	14.3	NA	288.7	1.5	NA	1.7	3.1	77.4	9.8	62.1	NA	10.8	72	NA	NA	76.9	6.8	43.4	12.6	81.5
K-562	NA	NA	82.9	6.6	33.7	NA	49.3	107.5	17.4	33.5	3.9	7.7	71.7	NA	1.9	NA	14.9	40.5	47.3	9.1	3.1	70.4	41.5	NA	NA	NA	NA	21.8	47.7	14.1	NA	55.5	NA	NA	22.6	4.4	14.6	12.3	85	26.5	17.3	56.8	NA	NA	85.7	NA	83.4	13.3	196.2
Karpas-707	NA	NA	59.8	5.7	25	NA	1.6	41.4	12.1	26.4	NA	6	57.9	NA	NA	NA	29.4	79	31.3	6.5	21.2	89.2	NA	NA	NA	NA	1.5	12.3	15.7	11.1	NA	58.1	NA	NA	1.6	NA	5.7	12.6	89.4	NA	11.2	63.3	NA	NA	72	6.5	56.5	2.1	89.7
kidney	44.4	1.2	34.3	6.8	1.8	2.4	19.3	53.9	22.7	8.2	5.5	15.7	15.4	16.7	14.1	1	23.8	20	19.9	6.7	33.4	85.8	44.1	1.5	159	NA	18.7	7	43.3	13	237.9	58.8	11.4	6.3	15.7	5.8	11	5	48.5	42.4	10.6	50.5	1.1	6.7	77.9	6.3	76.6	30.5	129.2
liver	53.8	NA	28	5	2	4.8	677.1	36.8	79.7	7.1	1.2	1.6	10.5	4.3	1.5	1.3	6.9	80.1	10.1	3.3	18.8	93.8	102.9	NA	1.5	NA	NA	8.2	35.6	6.1	369.1	37.9	2.9	NA	4.9	3.1	14.1	3.4	34.4	143	5.6	28.6	NA	111.1	55.6	2.3	71.6	17.6	66.7
lung	13.8	NA	27	6.2	2.3	34.9	46.4	33.9	10.7	10.1	6.4	16.8	14.7	19	18.9	7.8	12.2	36.2	20.2	6.7	24.1	88.5	118.3	NA	NA	NA	NA	13	59.4	13	41	77.4	1.4	3.3	17	3.6	8.7	11.7	85.8	117.5	9.1	88.2	NA	7.7	81.3	5.9	29.4	119.1	51.2
lymph node	4.4	NA	46.7	10.4	8.4	30.4	27.8	22.8	22	18.6	3.2	12.2	21.4	7.7	3.5	NA	16.1	7.7	23.6	8.5	12.8	134.9	112.8	NA	1	NA	NA	24.3	63.5	20.6	88.1	109.5	NA	4.2	14.9	5.4	4.7	9.6	84	42.1	15.3	126.4	NA	2.8	96.6	5.8	34.3	69.2	71.8
MCF-7	24.1	NA	40.5	2.3	5	NA	NA	111.9	24.2	20.9	2.6	5.1	51.6	1.3	6.8	NA	29.9	48.4	29	5.7	51.6	35.7	103.9	NA	NA	NA	NA	38.2	43.6	13.3	NA	65.4	1.2	2.2	36.5	96.2	8.6	NA	13	29.7	10.5	30.4	NA	25	248.3	2.6	85.6	42.1	103
MOLT-4	NA	NA	76.8	4.2	23.2	2.6	NA	NA	33	39.2	NA	9.5	56.6	5.4	NA	75.7	31.9	5.2	35.3	11	29.4	55.7	335.2	NA	NA	NA	NA	6	68.7	14.3	NA	71.7	3.9	NA	NA	NA	6.6	12.8	6.8	4.4	12.7	65.8	NA	NA	183.5	1.3	87.1	3.3	106.8
NB-4	NA	NA	82.1	3.7	8.6	3.6	NA	60.1	11.9	13.1	3.9	3.7	50.4	NA	3.7	NA	12.7	28.1	33.7	15.3	29.3	93.3	121.1	NA	3.6	NA	NA	100.9	82.2	17.3	NA	76.8	1	NA	NA	17.9	20.8	4.6	67.5	NA	15.4	72.2	NA	7.3	154	NA	49.5	107	186.4
NTERA-2	115.7	22.4	55.4	4.2	22.7	NA	NA	56.8	20.3	15.2	6.6	5.3	48.3	2.1	5	1.5	17.5	43.8	25.3	15.2	5.3	57.9	62.1	NA	NA	NA	1.7	23.5	36.6	8.7	NA	262.5	9.4	NA	7.5	37.4	14	NA	7.3	2.5	25.9	54.4	2.9	8.7	142.6	6.3	49.3	15.1	86.4
ovary	56	2.3	31.7	8.2	4.1	1.7	111.9	34.5	6.2	16.2	4	9.8	23.1	2.3	1.7	NA	13.2	15.6	27.8	17	17.7	21.7	198.7	16.7	NA	NA	NA	7.8	41.4	7.3	79.3	47.7	7.7	3.9	2.1	3.1	6.6	1.2	21.1	27.8	7.7	130.2	1.5	44.2	61	6.6	33.7	28.6	48.4
pancreas	14.3	NA	21.1	4.1	NA	2.7	6.9	23.4	6.9	4.9	2.3	9.3	7	5.8	3.7	89.9	7.2	14.5	9.1	4.9	13.6	14.4	88	NA	NA	NA	NA	3.3	19.9	5.2	10.7	22.2	2	NA	27.1	6.8	3	1.9	17.3	5.8	3.5	41	NA	39.1	74.1	6.3	35.4	10.2	28.1
PC-3	24.5	NA	84.4	1.9	13.3	NA	NA	79.1	16.8	18.1	7.4	29.5	71	NA	10	NA	23.1	21.7	21	8.9	74.4	58.6	187.3	NA	NA	NA	2.3	18.9	70.5	17.5	NA	45.3	9.7	NA	1.7	10.6	12.4	1.6	20	54.7	12.2	47.8	NA	2.1	125.2	1.5	59.9	10.7	150.7
placenta	22.3	3.5	37.9	7.8	5	8.6	17.5	61.7	7.5	11.9	1.7	4.3	15	3.3	32	NA	12.5	12.4	20.2	9.2	24.9	59.6	135.5	NA	354.9	NA	NA	8.2	61.9	11.6	63.2	58.5	1.1	3.2	11.9	NA	7.2	9.1	68	159.2	8.6	88.1	1.3	12.9	80.4	3	29.3	157.5	56.6
prostate	30.4	1.2	34	8.6	2.8	3.1	24.2	29.8	23.9	11.5	5.3	48.4	16.1	17.6	16.7	1.9	11.3	29.3	19.2	7.1	35.2	35.6	187.3	1.3	4.2	NA	2	8.4	22.1	9.3	9.8	52.2	5.1	1.8	27.6	3.9	7.4	2.2	42.4	14.1	8.9	102.6	NA	16.4	84.8	9.4	37.2	25.1	52.3
REH	NA	NA	44	4.3	17.2	NA	NA	NA	10.8	32.3	2.2	4.4	49.4	4.2	7.4	NA	12.2	16.4	26	9.1	28.7	84.9	68.4	NA	NA	NA	NA	27.2	39.9	8.4	NA	69.2	NA	NA	NA	9.3	6.3	7.1	6.7	NA	15.9	41.3	NA	NA	118.9	3.5	73.2	48.3	122.3
RH-30	36.8	NA	71.4	2.9	18.1	NA	57.7	86.6	8.8	17.7	NA	NA	41.6	2	NA	NA	17.7	11.2	33.5	9.9	7.4	23.8	148.7	NA	NA	NA	NA	12	38.1	24.1	NA	135.5	26.1	8.7	NA	17.8	12.6	NA	4.7	30.7	15.5	44.5	1.3	10.9	63.8	9.4	73.9	36.3	102
RPMI-8226	NA	NA	66.8	6.3	12.6	NA	14.1	62.3	30.1	18.3	1	12.3	67	3.9	NA	NA	17	85.8	29.5	3.3	31.9	60.9	245.9	NA	4.4	NA	NA	13	64.9	14.6	1.5	60	NA	NA	15.2	NA	4.1	11.8	30.6	NA	10.9	29.6	NA	11.3	143.1	1.4	104.5	42.7	176.1
RT-4	160.8	NA	50.4	4.6	11.6	NA	148.2	53.3	122	25.4	1.7	7	17.4	1.2	58.1	NA	24.2	61.1	24.6	5.6	21.5	35.6	75	4.3	NA	NA	NA	16.9	96	14.1	NA	120.3	2.9	1.2	44	2.9	11.3	4.5	27.8	1.2	14.5	106.2	2.3	34.2	66.6	8.4	48.7	2.3	98.4
salivary gland	55.8	NA	24.4	6.5	1.6	2.8	22.3	16.5	9.4	6.4	2.5	13.4	13.6	15.9	14.4	20.8	11.7	7.8	16.1	4.3	35.2	48.9	59.4	1.1	NA	NA	NA	7.2	25.9	8.7	9.2	50.6	1.7	2.1	28.8	8.7	3.2	2.6	35.6	5.9	5.5	63.1	NA	3.3	64.2	7.3	40.5	18	46.3
SCLC-21H	5.9	NA	44.2	4.4	13.8	NA	NA	38.9	31.4	37.7	9.4	39	28.9	14.8	1.1	NA	23.5	42.8	28.6	5	36.5	45.9	NA	1.7	NA	NA	NA	14.4	12.3	12.4	NA	18	NA	NA	53.8	36.4	8.1	NA	5	NA	15	25.3	9.6	NA	258.3	33.3	64.7	34.4	115
SH-SY5Y	24.3	NA	46.2	6.7	14.5	NA	NA	23.1	14.1	23.9	4.4	3.3	33	NA	2.6	NA	25.6	29.3	32.6	4.4	48.4	33.5	78.6	NA	1	NA	NA	28.1	28.2	20.2	NA	72	69.4	NA	99.5	34.8	10.9	NA	7.1	NA	15	47.8	4.9	3.1	187.2	19.7	56.5	2	63.7
SiHa	13	NA	83.4	4	11.4	NA	NA	94.2	23.6	13	5	10.8	41.5	NA	7.7	NA	32	33.1	26.8	11	24	45.5	112.3	NA	NA	NA	1.2	16.6	91.4	10.6	NA	91.4	NA	2.2	NA	3.6	11.9	3	18.5	45	9.6	72.3	NA	1.3	142.9	19.5	102	12.8	109.4
SK-BR-3	9.3	NA	112.6	9.4	16.3	NA	NA	52.9	22.4	10.8	2.1	12.4	26.3	1.6	88.6	NA	29.4	64.6	31.3	8.6	24.6	26.9	66.8	NA	NA	NA	NA	16.8	80	5.8	NA	81.7	NA	NA	35.8	3.2	9.1	NA	16.2	1.4	11.6	34.8	NA	NA	230.3	NA	188.1	5.5	90.5
SK-MEL-30	17.4	NA	100.1	6.8	7.8	NA	NA	68.7	15	22.6	14.1	20	19	NA	NA	NA	16.7	45.9	21.7	5.3	34	87.6	189.1	NA	NA	NA	NA	62.5	71.2	21.6	NA	123.7	NA	2.1	2	28	15.1	1.7	26.4	2.7	14.8	32.6	NA	7.4	76.1	7.2	61.2	20.7	228.8
skin	5.6	NA	25	6.8	3.3	3.7	36.8	9.7	14.5	8.9	3.7	10.8	19.3	1.2	56.8	NA	15.3	9.2	23.3	11.1	18.1	26.6	125.6	NA	1.1	16.5	NA	20.2	34.1	8.1	10.7	44.9	NA	16.8	30.9	3.1	6.6	4.5	28	7.9	8.8	163.5	NA	4	128.6	4.3	36.5	34.4	53.7
small intestine	16.3	NA	32.4	6.5	2.8	6	45.7	46.2	24.8	9.9	4.9	13.6	10.9	10	11.2	19.5	13.1	24.3	16.3	9	21.7	52.7	128.2	NA	160.6	NA	NA	6.2	122.1	8.6	184.1	52	4.9	2.1	25.4	NA	9.3	20	52.8	45.8	10	76	NA	2.6	86.4	7.4	34.6	21.1	95.2
spleen	9.9	NA	29.6	7.4	3.6	79.3	11.4	29.4	34.3	12.1	2.5	8.3	17.7	12.2	23.7	NA	14.3	9	23.7	9.9	19	78.4	118.8	1.6	NA	NA	NA	20	61.4	18.4	34.8	105.2	1.6	1.1	13.8	1.7	5.8	18.3	81.3	18.7	9.7	121	NA	2.3	76.8	14.2	29.6	70.5	48
stomach	20.1	NA	29.6	7.7	2.3	5.1	47.1	47.5	29.5	10.8	4.5	14.8	13	11.4	15.5	3.9	12.3	29.8	18.7	7.2	44.4	48.7	87.7	3.5	18.1	NA	NA	8.2	75.7	10.3	41.2	58.3	1.4	NA	42.5	4.3	7	11.3	48.8	15.4	8	77.6	NA	5.5	99.3	7.9	38.4	24.4	62.3
testis	57.9	NA	38	7.6	13.6	2.5	18.9	19	12.6	38.8	29.1	6.8	26.2	8.9	2.3	3.2	30.3	48.3	30.3	7.4	22.1	50.4	178.1	NA	2.3	NA	4.1	23.9	21.1	11.9	9.5	57.3	4.2	16	46.9	1	7.6	1.5	26.3	8.7	65.8	89.5	2	17.5	65.5	3.3	48.6	27.4	44.8
THP-1	2.5	NA	95.7	5.1	16.4	7.2	NA	69.5	12.7	31.8	4	7.8	37.2	2.9	5.4	NA	7.9	32	16.7	5.6	17.3	21.3	106.8	NA	14.8	NA	NA	42.7	65.7	16.8	19.9	142.6	NA	NA	12.1	3	7.2	5.5	27	NA	5.8	70.6	NA	NA	60.1	1.7	59.8	78.3	240
thyroid gland	30.4	NA	45.4	8.2	2.7	2.9	33.1	45.4	27.6	18.3	7.6	36.3	15.4	12.4	18.1	NA	19.9	18.8	32.5	9.5	16.2	45.7	54.8	NA	NA	NA	NA	10.2	23.1	20.5	5.6	83.7	NA	9.1	18.3	2.7	8.6	5.5	48.1	23.7	7.8	82.7	3.7	54.5	68.6	9.6	45.6	46.9	93.4
TIME	12.1	NA	33	2.6	5.9	NA	2.9	48.6	14.3	15.7	4.2	10.9	16.2	NA	151.8	NA	16.9	18.1	20.2	5.9	18.2	32.1	350.2	NA	NA	NA	NA	11.6	145.4	10.6	NA	47.1	NA	NA	27.8	17.2	11.2	6.2	96.2	250.7	7.9	69.7	NA	11.3	83.5	NA	47.7	284.7	52.9
U-138 MG	13.3	NA	72.2	3.4	16.6	NA	44.4	51.3	6.9	36.2	5.1	21.8	21.4	NA	4	NA	32.4	24.8	32.9	13.1	37.5	39	245.3	NA	NA	NA	1	15.2	78.1	15.6	NA	77.2	1.6	NA	NA	4.7	16.1	NA	38.1	20.3	12	54.6	NA	NA	99.7	10.6	52.5	24.3	72.7
U-2 OS	23.9	NA	71.1	2	15.3	NA	NA	53.4	29.7	24.9	5	6.4	51.7	5.2	21.2	NA	32.9	31.4	29	16.6	37	32.8	52.2	NA	NA	NA	3	48.3	138.3	13.2	2.1	110.8	2.7	12.7	1.7	11.2	10.6	NA	18.3	20.4	21.4	55.4	NA	8.6	69.7	NA	48.7	31.3	91.3
U-2197	22	NA	46	3.7	14	NA	NA	128	17.4	7.5	1.7	7.9	65.1	NA	16.6	NA	39.4	37.2	41.8	7.6	61.1	44.2	227.9	NA	NA	NA	NA	48.5	93.2	12.9	NA	98.9	1.5	4.5	NA	NA	7.4	2.9	13.3	45	10.3	67.8	NA	NA	86.1	2.5	61.4	1	110.5
U-251 MG	8.2	NA	60.4	3	20.4	NA	NA	132.6	13.1	27.3	3.4	15.6	34.8	7.5	3.7	NA	20.7	19	15.8	7.1	24.9	76.8	108.6	NA	NA	NA	NA	19.8	83.5	17	NA	99.9	5.9	1.6	1.5	13.7	8.7	NA	13.7	10	10.4	56.4	NA	NA	65.3	6.9	96.8	33.3	138.8
U-266/70	NA	NA	43.6	9.7	11.3	107.7	NA	16.4	17	11.9	4.3	21.1	24.7	15	NA	40.7	20.5	30.8	22.7	2.6	50.3	78.7	NA	NA	NA	NA	7.6	22.4	44.7	22.6	NA	84.5	NA	NA	16	NA	6.9	15.9	191.7	NA	16.2	74.1	NA	NA	126.6	6.2	51.4	2.6	104.2
U-266/84	NA	NA	59.7	9.5	16.3	1.7	NA	21.3	32.2	13.5	4.7	19.6	32.4	20.5	NA	NA	34.1	30.4	22.3	3.8	43.7	120.2	NA	NA	NA	NA	1.2	21.8	71	30.7	NA	116	NA	NA	8.2	NA	11.9	10.9	69.8	NA	6.1	69.7	NA	NA	71.1	4.6	70.1	2.4	139.3
U-698	NA	NA	64.6	5.6	19.5	4.4	NA	NA	20.3	36.1	2.6	3.6	61.9	3.4	NA	NA	16.5	30.8	36.9	11.8	12.6	92.8	67.1	NA	NA	NA	NA	18.2	39.7	13.9	NA	95.7	NA	NA	NA	NA	3.9	NA	18.9	NA	17.5	55.5	NA	NA	113.2	NA	66.4	21.8	216.6
U-87 MG	13.1	NA	87	2.7	7.1	NA	8.6	62.8	14.6	8.2	3.8	15.6	21.5	6.9	NA	NA	19.8	19.7	19.2	8.1	32.3	57.3	173.7	NA	NA	NA	5.9	12.4	87.4	13.2	NA	99.7	7	4.2	NA	1.9	12.7	3.5	34.1	179.1	13	36.3	1.2	NA	120.6	7.4	77.2	10.5	107.6
U-937	NA	NA	56.6	4.1	19.6	13.5	NA	53.4	21.4	29.5	1.4	18.8	75.8	NA	2.5	NA	16.1	31.8	27.4	7.2	9.3	96.4	112.2	NA	NA	NA	NA	54.2	53.7	11.4	NA	124.1	NA	NA	6.8	3	4	4.9	11.3	NA	15.5	63.7	NA	NA	98.4	NA	55.2	37.9	310.5
urinary bladder	54.5	NA	42.3	9.6	4.3	16.6	108.3	49.4	33.4	13.8	4.5	15.1	13.9	8.4	23.2	1.7	17.4	11.6	21.6	6.7	14.7	75	160.3	3.7	1.6	NA	1.4	10.7	53.6	14.1	104	82.4	9.2	1.3	23.3	1.9	7.1	13.9	55.9	75.5	9.7	71.7	NA	7.9	92.1	6.8	40.3	72.5	71.8
uterus	25	NA	34.4	7.8	4	8	14.2	34.6	19.2	14.5	3.8	8	22.2	4.7	11.6	1.7	14.3	14.3	24.6	10.6	19.9	36.4	171.8	1.8	1.1	NA	NA	9.7	38.9	9.3	18.3	62.9	30.2	2.1	16.3	1.4	8.6	3.7	48.5	28.3	12.8	116.9	NA	13.1	83.3	9.2	32	67.2	55.1
WM-115	9.7	NA	33.7	3.7	18	NA	3.8	19.5	12.2	15.6	7.2	20.5	12.3	1	NA	NA	38.1	34	30	4.6	23.5	40.9	165.7	NA	NA	NA	NA	52.2	101.9	11.1	NA	65	2.8	NA	11.7	12	12	NA	18.5	25.8	8.4	45.2	NA	1.5	90.4	4.9	57.3	20.5	83.6
[truncated: 5,000 more columns]
