# Supplementary material for: A novel evolutionary model for constructing gene coexpression networks with comprehensive features
Source: BMC Bioinformatics. 2019 Sep 6;20:460. doi: 10.1186/s12859-019-3035-7 (PMC6731579; doi:10.1186/s12859-019-3035-7)
Supplement: Supplementary file 9 — Table S3. This table contains the selected human RNA-seq data for 8237 different genes in 26 different tissues. (CSV 1085 kb) [file 12859_2019_3035_MOESM9_ESM.csv]

organ	ENSG00000000003	ENSG00000000419	ENSG00000000457	ENSG00000000460	ENSG00000001036	ENSG00000001084	ENSG00000001167	ENSG00000001460	ENSG00000001461	ENSG00000001497	ENSG00000001561	ENSG00000001617	ENSG00000001629	ENSG00000001630	ENSG00000001631	ENSG00000002016	ENSG00000002330	ENSG00000002549	ENSG00000002586	ENSG00000002822	ENSG00000002834	ENSG00000002919	ENSG00000003056	ENSG00000003147	ENSG00000003393	ENSG00000003402	ENSG00000003436	ENSG00000003509	ENSG00000003756	ENSG00000003989	ENSG00000004059	ENSG00000004142	ENSG00000004399	ENSG00000004455	ENSG00000004478	ENSG00000004487	ENSG00000004534	ENSG00000004660	ENSG00000004700	ENSG00000004766	ENSG00000004777	ENSG00000004779	ENSG00000004864	ENSG00000004866	ENSG00000004897	ENSG00000004961	ENSG00000004975	ENSG00000005007	ENSG00000005022
adipose tissue	29.2	30.1	5.3	2.4	32.1	26.1	7.4	5.7	9.8	12.4	13.3	17.3	11.4	7.3	15.3	5.4	38.4	61.3	195.6	9.5	65.6	12.5	48.5	23.1	7.7	103.2	33.8	7.6	66.7	11.8	74.1	41.4	105	65.6	17.1	15.7	53.6	2.3	26.5	6.3	6.1	70.3	7.1	12.8	19.3	13.4	12.3	21.1	113.7
adrenal gland	21.6	50.1	6.6	2.1	47.3	18.7	8	3.3	8.3	14.5	14.8	4.7	13.4	38.6	21.7	9.1	20.4	49	64	5.4	25.1	10.2	60.4	13.2	5.7	46.4	13.8	15.4	70.1	11.9	61.1	71.8	43.7	58.7	41	25.9	72.8	8.8	19.5	10.6	9.8	74.2	15.3	23.7	20.1	16.3	16.9	18.8	118.4
appendix	7.2	34.5	7.8	5.9	33.8	15.5	13.7	3.1	9.7	17.4	8.1	8.6	12.9	14.3	22.1	6.9	12.8	119.7	95.6	11.6	62.6	17.1	102	13.7	5.5	99.8	26.5	12.6	94.8	3.8	72.5	34.2	70.3	56.8	29.9	24	75.2	5.2	38.1	10	7.8	43.1	11.8	9.6	22.1	15.4	14.4	25.4	172
cerebral cortex	11.8	21.4	4.6	1.7	12.6	26.5	10.9	6.9	42.1	18.1	20	1.3	22.5	36.1	19.5	7.2	26.3	36.7	66.7	8	38.3	10.7	43.5	18.6	12.1	16.1	4	7.5	62.2	7.2	92.2	38.1	36.4	25.7	45.2	20.3	48.7	27.4	9.5	15.8	20.9	54.1	7.6	15.1	22.8	12.6	15.5	14.9	92.7
colon	38.1	38.3	9.2	3.4	40.1	16.7	7.9	8.7	17.3	9.6	10.7	9.7	11.1	21.5	14.5	9.1	43.8	52.4	97.5	4.8	90.3	12.7	57.2	18.5	5.9	51	20.8	8.6	64.5	4.3	70.8	44.7	22.8	82.1	50.9	27.3	37.8	2.9	17.4	8.3	4.2	105.5	16.3	8	20.8	19.8	12.4	27.3	356.8
duodenum	24.4	30.2	7.7	2.8	49	34.4	8.5	4.7	11.5	9.9	10.5	11	11.7	51.4	18.8	7.2	20.5	66.4	101.8	6.4	95.4	8.1	47.5	19	7.7	48.4	55.2	8.9	74.7	2.2	78.8	42.2	18.8	93.8	24.8	23.8	77.6	2.3	12.9	7.1	9.8	81	16.2	13.4	15.2	23.5	15.6	19.5	594.5
EFO-21	52.4	65.7	3.9	11.7	63.5	17.5	14.6	7.4	25.5	39.2	10.4	48.2	19.6	26.7	23.8	3.8	50.9	34.2	79.1	9	120.4	21.2	31.3	9.5	9.4	34.1	18.4	8.2	29.9	6	61.5	60.9	142.9	95.8	26.7	22.6	24.4	4	32.8	12.7	3.6	106.5	40.5	21.5	58.2	22.1	23.1	44.5	237.1
esophagus	47.6	42.8	7.2	3.5	20.5	30.3	9.5	4.3	16.5	15.2	5.7	46.2	13.4	22.3	19.5	3.3	11.9	42.3	151.1	9.7	29.9	16.4	50.4	14.1	5.7	59	40.2	7.4	55.4	11.9	133.4	53.5	30.6	71.1	58.8	24.6	59.6	3.7	23.2	10.9	3.4	41.3	11.8	15.4	21.8	20.6	22.5	19.4	260.6
gallbladder	29.7	34.6	9	3.2	43.9	23.5	12.7	4.3	11.8	11.8	9.4	11	18.6	15.3	23	5.3	16.6	71.6	233.3	9.2	55.9	10.1	67.1	22.2	7.8	63.7	81	11.1	84	12.7	83.5	32.8	75.4	62.4	32.2	24.7	78	3.8	26.5	8.7	5.1	31.1	21.4	16.7	25.8	13.8	18.1	21.8	118.5
heart muscle	6.7	42.6	4.3	1.3	30.2	11.9	5.5	3	12.9	10.1	12	7.3	8.8	9.7	20	3.7	26.9	49	140.7	9.3	17.9	7.9	57.5	41.1	17.4	83.9	25.8	15.1	48.2	9.1	78.3	79.7	55.5	70.4	25.4	17.5	43.1	4.3	23.3	7.6	3.6	203.9	6.4	14.7	22.1	38	12.8	13	156
kidney	44.4	34.3	6.8	1.8	53.9	22.7	8.2	5.5	15.7	15.4	16.7	14.1	23.8	20	19.9	6.7	33.4	85.8	44.1	7	43.3	13	58.8	15.7	11	48.5	42.4	10.6	50.5	6.7	77.9	76.6	30.5	129.2	60.3	21	35.7	1.6	15.5	11.8	5.2	91.4	27.1	23.3	15.7	19.4	13.5	23.3	365.3
lung	13.8	27	6.2	2.3	33.9	10.7	10.1	6.4	16.8	14.7	19	18.9	12.2	36.2	20.2	6.7	24.1	88.5	118.3	13	59.4	13	77.4	17	8.7	85.8	117.5	9.1	88.2	7.7	81.3	29.4	119.1	51.2	22.2	22.3	56.8	3.8	24.5	10.1	6.8	30.5	20.2	29.8	19.8	11.1	16.3	18.9	130
lymph node	4.4	46.7	10.4	8.4	22.8	22	18.6	3.2	12.2	21.4	7.7	3.5	16.1	7.7	23.6	8.5	12.8	134.9	112.8	24.3	63.5	20.6	109.5	14.9	4.7	84	42.1	15.3	126.4	2.8	96.6	34.3	69.2	71.8	23.5	32.2	117.4	2.4	46.4	12.2	12.5	42.9	10.3	10	27.6	16.4	20.3	27	228.2
ovary	56	31.7	8.2	4.1	34.5	6.2	16.2	4	9.8	23.1	2.3	1.7	13.2	15.6	27.8	17	17.7	21.7	198.7	7.8	41.4	7.3	47.7	2.1	6.6	21.1	27.8	7.7	130.2	44.2	61	33.7	28.6	48.4	46.5	35.9	70.3	6.3	16.6	9.6	15	26.2	9.4	19	16.9	7.8	38.2	23.1	74.7
placenta	22.3	37.9	7.8	5	61.7	7.5	11.9	1.7	4.3	15	3.3	32	12.5	12.4	20.2	9.2	24.9	59.6	135.5	8.2	61.9	11.6	58.5	11.9	7.2	68	159.2	8.6	88.1	12.9	80.4	29.3	157.5	56.6	67.2	26.5	42.2	2.2	20.9	8.1	4.2	41.1	15.4	22.2	27.6	14.7	20	26.1	155.6
prostate	30.4	34	8.6	2.8	29.8	23.9	11.5	5.3	48.4	16.1	17.6	16.7	11.3	29.3	19.2	7.1	35.2	35.6	187.3	8.4	22.1	9.3	52.2	27.6	7.4	42.4	14.1	8.9	102.6	16.4	84.8	37.2	25.1	52.3	58.7	28	61.7	3.6	18.1	8.9	9	54.1	9.4	15.5	16.5	11.7	23.8	24.6	84.8
salivary gland	55.8	24.4	6.5	1.6	16.5	9.4	6.4	2.5	13.4	13.6	15.9	14.4	11.7	7.8	16.1	4.3	35.2	48.9	59.4	7.2	25.9	8.7	50.6	28.8	3.2	35.6	5.9	5.5	63.1	3.3	64.2	40.5	18	46.3	47.2	19.5	47.9	20.7	9	6.7	9.1	42.3	5.2	17.9	10.3	11	14.3	27.9	191
skin	5.6	25	6.8	3.3	9.7	14.5	8.9	3.7	10.8	19.3	1.2	56.8	15.3	9.2	23.3	11.1	18.1	26.6	125.6	20.2	34.1	8.1	44.9	30.9	6.6	28	7.9	8.8	163.5	4	128.6	36.5	34.4	53.7	44	29.5	95.5	5.9	18.6	10.2	12.7	27.9	11.4	11.2	13.7	10.3	22.8	21.3	152.7
small intestine	16.3	32.4	6.5	2.8	46.2	24.8	9.9	4.9	13.6	10.9	10	11.2	13.1	24.3	16.3	9	21.7	52.7	128.2	6.2	122.1	8.6	52	25.4	9.3	52.8	45.8	10	76	2.6	86.4	34.6	21.1	95.2	30.5	24.2	69.4	3.1	15.6	8.1	4.9	70.3	14.8	13	14.9	19.7	13.3	18	473.9
spleen	9.9	29.6	7.4	3.6	29.4	34.3	12.1	2.5	8.3	17.7	12.2	23.7	14.3	9	23.7	9.9	19	78.4	118.8	20	61.4	18.4	105.2	13.8	5.8	81.3	18.7	9.7	121	2.3	76.8	29.6	70.5	48	19.7	21.6	90	4.9	29.6	9.3	11.3	36.1	11.2	10.3	21.3	15.9	20.2	28.2	132.9
stomach	20.1	29.6	7.7	2.3	47.5	29.5	10.8	4.5	14.8	13	11.4	15.5	12.3	29.8	18.7	7.2	44.4	48.7	87.7	8.2	75.7	10.3	58.3	42.5	7	48.8	15.4	8	77.6	5.5	99.3	38.4	24.4	62.3	39.4	20.5	46.6	2.6	16	10.4	7.1	55.8	14.4	15.5	19	16.3	12.9	24.5	290.9
testis	57.9	38	7.6	13.6	19	12.6	38.8	29.1	6.8	26.2	8.9	2.3	30.3	48.3	30.3	7.4	22.1	50.4	178.1	23.9	21.1	11.9	57.3	46.9	7.6	26.3	8.7	65.8	89.5	17.5	65.5	48.6	27.4	44.8	78.5	37.1	68.4	7.9	13.1	11.8	25.2	35.4	10.3	12.5	31	14	20.9	35.9	62.1
thyroid gland	30.4	45.4	8.2	2.7	45.4	27.6	18.3	7.6	36.3	15.4	12.4	18.1	19.9	18.8	32.5	9.5	16.2	45.7	54.8	10.2	23.1	20.5	83.7	18.3	8.6	48.1	23.7	7.8	82.7	54.5	68.6	45.6	46.9	93.4	59.8	27.5	71.4	7.3	19.8	12.7	7.6	36.6	16.7	37.7	50.9	13.2	21	22.4	146
U-2 OS	23.9	71.1	2	15.3	53.4	29.7	24.9	5	6.4	51.7	5.2	21.2	32.9	31.4	29	16.6	37	32.8	52.2	48.3	138.3	13.2	110.8	1.7	10.6	18.3	20.4	21.4	55.4	8.6	69.7	48.7	31.3	91.3	203.1	42.7	44.9	7.5	49.5	10.6	11.8	75.8	36.8	9.5	55.3	20.1	19.3	20.8	290.5
urinary bladder	54.5	42.3	9.6	4.3	49.4	33.4	13.8	4.5	15.1	13.9	8.4	23.2	17.4	11.6	21.6	6.7	14.7	75	160.3	10.7	53.6	14.1	82.4	23.3	7.1	55.9	75.5	9.7	71.7	7.9	92.1	40.3	72.5	71.8	37.7	31.1	71	6.4	37	11	4.6	42.7	16.5	17.3	25.9	20.6	16.8	19.3	202.6
uterus	25	34.4	7.8	4	34.6	19.2	14.5	3.8	8	22.2	4.7	11.6	14.3	14.3	24.6	10.6	19.9	36.4	171.8	9.7	38.9	9.3	62.9	16.3	8.6	48.5	28.3	12.8	116.9	13.1	83.3	32	67.2	55.1	46.5	34.2	102.5	7.7	28.2	10.7	16.2	36.3	11.4	15.4	22.3	9.4	28.8	20	100.7
[truncated: 5,000 more columns]
