# Supplementary material for: A novel evolutionary model for constructing gene coexpression networks with comprehensive features
Source: BMC Bioinformatics. 2019 Sep 6;20:460. doi: 10.1186/s12859-019-3035-7 (PMC6731579; doi:10.1186/s12859-019-3035-7)
Supplement: Supplementary file 10 — Table S3. This table contains 8061 genes and 638624 links, and the Pearson correlation coefficients. (CSV 27,996 kb) [file 12859_2019_3035_MOESM10_ESM.csv]

gene1	gene2	pearsonvalue
ENSG00000000003	ENSG00000055950	0.715141684
ENSG00000000419	ENSG00000004897	0.819487795
ENSG00000000419	ENSG00000005075	0.806231086
ENSG00000000419	ENSG00000005175	0.827335366
ENSG00000000419	ENSG00000006327	0.755074628
ENSG00000000419	ENSG00000006744	0.707095444
ENSG00000000419	ENSG00000008018	0.833678173
ENSG00000000419	ENSG00000009844	0.712862616
ENSG00000000419	ENSG00000010165	0.728217568
ENSG00000000419	ENSG00000011478	0.708371075
ENSG00000000419	ENSG00000012232	0.741406127
ENSG00000000419	ENSG00000013275	0.841371828
ENSG00000000419	ENSG00000014138	0.751436036
ENSG00000000419	ENSG00000018510	0.792144123
ENSG00000000419	ENSG00000020922	0.706111142
ENSG00000000419	ENSG00000022277	0.822034572
ENSG00000000419	ENSG00000023608	0.74035916
ENSG00000000419	ENSG00000023734	0.716488899
ENSG00000000419	ENSG00000028116	0.837683597
ENSG00000000419	ENSG00000031691	0.831010071
ENSG00000000419	ENSG00000033178	0.77625738
ENSG00000000419	ENSG00000036549	0.747604094
ENSG00000000419	ENSG00000037474	0.72725568
ENSG00000000419	ENSG00000039123	0.775716816
ENSG00000000419	ENSG00000040633	0.72953545
ENSG00000000419	ENSG00000041357	0.837558696
ENSG00000000419	ENSG00000047315	0.800188075
ENSG00000000419	ENSG00000048140	0.83731786
ENSG00000000419	ENSG00000048162	0.806588478
ENSG00000000419	ENSG00000049167	0.75127202
ENSG00000000419	ENSG00000049656	0.731531352
ENSG00000000419	ENSG00000050130	0.772509067
ENSG00000000419	ENSG00000052723	0.754978099
ENSG00000000419	ENSG00000053372	0.772787024
ENSG00000000419	ENSG00000054116	0.746566298
ENSG00000000419	ENSG00000055044	0.777011795
ENSG00000000419	ENSG00000055070	0.838806511
ENSG00000000419	ENSG00000057019	0.760967436
ENSG00000000419	ENSG00000058729	0.731841903
ENSG00000000419	ENSG00000058804	0.813270752
ENSG00000000419	ENSG00000060688	0.826246738
ENSG00000000419	ENSG00000062582	0.71146068
ENSG00000000419	ENSG00000064102	0.869865936
ENSG00000000419	ENSG00000064313	0.835604436
ENSG00000000419	ENSG00000064995	0.708771795
ENSG00000000419	ENSG00000065183	0.849725003
ENSG00000000419	ENSG00000065427	0.788204243
ENSG00000000419	ENSG00000065548	0.791584219
ENSG00000000419	ENSG00000066044	0.812279419
ENSG00000000419	ENSG00000066697	0.708539431
ENSG00000000419	ENSG00000067225	0.784390476
ENSG00000000419	ENSG00000067248	0.703949437
ENSG00000000419	ENSG00000067334	0.833292278
ENSG00000000419	ENSG00000067533	0.786059481
ENSG00000000419	ENSG00000068097	0.717103342
ENSG00000000419	ENSG00000068438	0.721708323
ENSG00000000419	ENSG00000070010	0.796602011
ENSG00000000419	ENSG00000070761	0.709338
ENSG00000000419	ENSG00000070785	0.753444765
ENSG00000000419	ENSG00000070814	0.749222115
ENSG00000000419	ENSG00000071994	0.741773461
ENSG00000000419	ENSG00000072501	0.754874038
ENSG00000000419	ENSG00000073008	0.794550118
ENSG00000000419	ENSG00000073111	0.79516796
ENSG00000000419	ENSG00000074201	0.852773039
ENSG00000000419	ENSG00000075131	0.762526762
ENSG00000000419	ENSG00000075188	0.870610446
ENSG00000000419	ENSG00000076053	0.725036875
ENSG00000000419	ENSG00000076248	0.80357045
ENSG00000000419	ENSG00000077348	0.716767544
ENSG00000000419	ENSG00000078140	0.789217621
ENSG00000000419	ENSG00000079246	0.794387161
ENSG00000000419	ENSG00000080839	0.713923253
ENSG00000000419	ENSG00000081721	0.733879233
ENSG00000000419	ENSG00000082213	0.740857123
ENSG00000000419	ENSG00000082515	0.837494957
ENSG00000000419	ENSG00000082516	0.769457204
ENSG00000000419	ENSG00000083312	0.834458998
ENSG00000000419	ENSG00000084072	0.707026368
ENSG00000000419	ENSG00000084623	0.845359426
ENSG00000000419	ENSG00000085415	0.739226043
ENSG00000000419	ENSG00000085760	0.703276077
ENSG00000000419	ENSG00000086475	0.76425584
ENSG00000000419	ENSG00000086504	0.746261764
ENSG00000000419	ENSG00000086827	0.793177109
ENSG00000000419	ENSG00000087263	0.816560656
ENSG00000000419	ENSG00000087302	0.737921304
ENSG00000000419	ENSG00000087502	0.831182028
ENSG00000000419	ENSG00000087995	0.765935562
ENSG00000000419	ENSG00000088205	0.808158301
ENSG00000000419	ENSG00000089195	0.756997623
ENSG00000000419	ENSG00000089597	0.717824233
ENSG00000000419	ENSG00000090273	0.751840033
ENSG00000000419	ENSG00000091127	0.771696294
ENSG00000000419	ENSG00000091527	0.714997522
ENSG00000000419	ENSG00000092208	0.796186056
ENSG00000000419	ENSG00000094916	0.701752587
ENSG00000000419	ENSG00000095002	0.813129982
ENSG00000000419	ENSG00000096401	0.840638904
ENSG00000000419	ENSG00000099783	0.723528282
ENSG00000000419	ENSG00000099810	0.754304222
ENSG00000000419	ENSG00000100029	0.751464499
ENSG00000000419	ENSG00000100147	0.766366424
ENSG00000000419	ENSG00000100216	0.789826604
ENSG00000000419	ENSG00000100410	0.820661542
ENSG00000000419	ENSG00000100462	0.76113683
ENSG00000000419	ENSG00000100519	0.7310464
ENSG00000000419	ENSG00000100528	0.73502595
ENSG00000000419	ENSG00000100567	0.876355986
ENSG00000000419	ENSG00000100575	0.724792761
ENSG00000000419	ENSG00000100591	0.759231228
ENSG00000000419	ENSG00000100804	0.815686283
ENSG00000000419	ENSG00000100811	0.782711088
ENSG00000000419	ENSG00000100902	0.709932028
ENSG00000000419	ENSG00000101132	0.85082382
ENSG00000000419	ENSG00000101138	0.767632333
ENSG00000000419	ENSG00000101182	0.823299031
ENSG00000000419	ENSG00000101367	0.84256469
ENSG00000000419	ENSG00000101407	0.791798783
ENSG00000000419	ENSG00000101457	0.715486917
ENSG00000000419	ENSG00000101464	0.701354223
ENSG00000000419	ENSG00000101557	0.818845735
ENSG00000000419	ENSG00000101811	0.812127675
ENSG00000000419	ENSG00000102030	0.72841463
ENSG00000000419	ENSG00000102144	0.706314931
ENSG00000000419	ENSG00000102898	0.783350233
ENSG00000000419	ENSG00000102900	0.726465172
ENSG00000000419	ENSG00000103005	0.801845127
ENSG00000000419	ENSG00000103035	0.760621146
ENSG00000000419	ENSG00000103194	0.789819714
ENSG00000000419	ENSG00000103274	0.753293396
ENSG00000000419	ENSG00000103342	0.787840415
ENSG00000000419	ENSG00000103591	0.772089593
ENSG00000000419	ENSG00000104064	0.724105431
ENSG00000000419	ENSG00000104131	0.826645123
ENSG00000000419	ENSG00000104299	0.718461758
ENSG00000000419	ENSG00000104356	0.718704878
ENSG00000000419	ENSG00000104472	0.815984122
ENSG00000000419	ENSG00000104524	0.709321577
ENSG00000000419	ENSG00000104738	0.766488987
ENSG00000000419	ENSG00000104889	0.729427833
ENSG00000000419	ENSG00000105171	0.803350407
ENSG00000000419	ENSG00000105185	0.75716575
ENSG00000000419	ENSG00000105197	0.736599251
ENSG00000000419	ENSG00000105447	0.806374351
ENSG00000000419	ENSG00000105618	0.725315977
ENSG00000000419	ENSG00000105677	0.752918709
ENSG00000000419	ENSG00000105793	0.82848584
ENSG00000000419	ENSG00000105819	0.746247441
ENSG00000000419	ENSG00000105821	0.770356066
ENSG00000000419	ENSG00000105849	0.731738305
ENSG00000000419	ENSG00000105968	0.729646814
ENSG00000000419	ENSG00000106028	0.880810376
ENSG00000000419	ENSG00000106080	0.741934678
ENSG00000000419	ENSG00000106086	0.716513866
ENSG00000000419	ENSG00000106105	0.714711219
ENSG00000000419	ENSG00000106244	0.765830765
ENSG00000000419	ENSG00000106245	0.846962332
ENSG00000000419	ENSG00000106246	0.747113418
ENSG00000000419	ENSG00000106397	0.703578183
ENSG00000000419	ENSG00000106399	0.703480685
ENSG00000000419	ENSG00000106588	0.791037075
ENSG00000000419	ENSG00000106591	0.703332103
ENSG00000000419	ENSG00000106603	0.783597068
ENSG00000000419	ENSG00000106628	0.742252306
ENSG00000000419	ENSG00000106636	0.704144403
ENSG00000000419	ENSG00000107371	0.771731543
ENSG00000000419	ENSG00000107443	0.728949338
ENSG00000000419	ENSG00000107815	0.763822429
ENSG00000000419	ENSG00000107833	0.846637461
ENSG00000000419	ENSG00000107949	0.759185916
ENSG00000000419	ENSG00000108010	0.828410183
ENSG00000000419	ENSG00000108064	0.71226887
ENSG00000000419	ENSG00000108106	0.734469792
ENSG00000000419	ENSG00000108256	0.781217464
ENSG00000000419	ENSG00000108270	0.818431511
ENSG00000000419	ENSG00000108294	0.850585608
ENSG00000000419	ENSG00000108344	0.737612879
ENSG00000000419	ENSG00000108384	0.788323384
ENSG00000000419	ENSG00000108406	0.728121246
ENSG00000000419	ENSG00000108423	0.728593435
ENSG00000000419	ENSG00000108424	0.78490497
ENSG00000000419	ENSG00000108443	0.827530875
ENSG00000000419	ENSG00000108468	0.719645989
ENSG00000000419	ENSG00000108561	0.856622544
ENSG00000000419	ENSG00000108671	0.778950966
ENSG00000000419	ENSG00000108826	0.774811239
ENSG00000000419	ENSG00000108883	0.790113745
ENSG00000000419	ENSG00000109133	0.798566291
ENSG00000000419	ENSG00000109534	0.758672146
ENSG00000000419	ENSG00000109971	0.709148145
ENSG00000000419	ENSG00000110104	0.716640537
ENSG00000000419	ENSG00000110172	0.847692732
ENSG00000000419	ENSG00000110200	0.737185651
ENSG00000000419	ENSG00000110218	0.708891415
ENSG00000000419	ENSG00000111142	0.727979318
ENSG00000000419	ENSG00000111358	0.730335287
ENSG00000000419	ENSG00000111445	0.755080892
ENSG00000000419	ENSG00000111581	0.754883067
ENSG00000000419	ENSG00000111602	0.795276134
ENSG00000000419	ENSG00000111605	0.733435871
ENSG00000000419	ENSG00000111615	0.714360454
ENSG00000000419	ENSG00000111786	0.727969041
ENSG00000000419	ENSG00000112029	0.768178459
ENSG00000000419	ENSG00000112110	0.874485633
ENSG00000000419	ENSG00000112118	0.790296574
ENSG00000000419	ENSG00000112242	0.732501033
ENSG00000000419	ENSG00000112578	0.836841069
ENSG00000000419	ENSG00000112996	0.778519472
ENSG00000000419	ENSG00000113194	0.742234433
ENSG00000000419	ENSG00000113272	0.770060654
ENSG00000000419	ENSG00000113360	0.712689629
ENSG00000000419	ENSG00000113368	0.746915048
ENSG00000000419	ENSG00000113407	0.790018434
ENSG00000000419	ENSG00000113456	0.730102399
ENSG00000000419	ENSG00000113460	0.808290428
ENSG00000000419	ENSG00000113583	0.707791271
ENSG00000000419	ENSG00000113734	0.778958865
ENSG00000000419	ENSG00000113810	0.764801676
ENSG00000000419	ENSG00000114030	0.826143903
ENSG00000000419	ENSG00000114491	0.785457445
ENSG00000000419	ENSG00000114686	0.834014045
ENSG00000000419	ENSG00000114956	0.710552976
ENSG00000000419	ENSG00000115053	0.825711798
ENSG00000000419	ENSG00000115128	0.723172478
ENSG00000000419	ENSG00000115233	0.824909381
ENSG00000000419	ENSG00000115364	0.75569582
ENSG00000000419	ENSG00000115368	0.716206391
ENSG00000000419	ENSG00000115484	0.834007739
ENSG00000000419	ENSG00000115514	0.867297126
ENSG00000000419	ENSG00000115539	0.824564972
ENSG00000000419	ENSG00000115761	0.81822356
ENSG00000000419	ENSG00000115816	0.79255447
ENSG00000000419	ENSG00000115866	0.725173046
ENSG00000000419	ENSG00000115946	0.894976029
ENSG00000000419	ENSG00000116030	0.725587387
ENSG00000000419	ENSG00000116062	0.746680899
ENSG00000000419	ENSG00000116120	0.709350644
ENSG00000000419	ENSG00000116212	0.858281828
ENSG00000000419	ENSG00000116221	0.769991035
ENSG00000000419	ENSG00000116455	0.823495108
ENSG00000000419	ENSG00000116649	0.752913962
ENSG00000000419	ENSG00000116752	0.806140757
ENSG00000000419	ENSG00000116830	0.809405201
ENSG00000000419	ENSG00000116874	0.760515233
ENSG00000000419	ENSG00000116922	0.754000478
ENSG00000000419	ENSG00000117133	0.870860965
ENSG00000000419	ENSG00000117395	0.811197787
ENSG00000000419	ENSG00000117593	0.80952362
ENSG00000000419	ENSG00000118246	0.884918191
ENSG00000000419	ENSG00000118600	0.757223477
ENSG00000000419	ENSG00000118705	0.723322818
ENSG00000000419	ENSG00000119285	0.742201658
ENSG00000000419	ENSG00000119335	0.722798485
ENSG00000000419	ENSG00000119616	0.76439943
ENSG00000000419	ENSG00000119705	0.714279584
ENSG00000000419	ENSG00000119953	0.774242867
ENSG00000000419	ENSG00000120253	0.775470126
ENSG00000000419	ENSG00000120254	0.773323578
ENSG00000000419	ENSG00000120334	0.77076018
ENSG00000000419	ENSG00000120438	0.72258015
ENSG00000000419	ENSG00000120509	0.726725574
ENSG00000000419	ENSG00000120526	0.812127424
ENSG00000000419	ENSG00000120533	0.76450107
ENSG00000000419	ENSG00000120539	0.78765056
ENSG00000000419	ENSG00000121579	0.836470042
ENSG00000000419	ENSG00000121892	0.72295718
ENSG00000000419	ENSG00000122484	0.723712932
ENSG00000000419	ENSG00000122565	0.720985106
ENSG00000000419	ENSG00000122882	0.822765396
ENSG00000000419	ENSG00000122952	0.706334418
ENSG00000000419	ENSG00000123213	0.733453926
ENSG00000000419	ENSG00000123268	0.82452489
ENSG00000000419	ENSG00000123297	0.725399058
ENSG00000000419	ENSG00000123908	0.721919203
ENSG00000000419	ENSG00000123975	0.749948746
ENSG00000000419	ENSG00000124164	0.731518909
ENSG00000000419	ENSG00000124207	0.798558778
ENSG00000000419	ENSG00000124214	0.704148784
ENSG00000000419	ENSG00000124228	0.783376024
ENSG00000000419	ENSG00000124541	0.819972199
ENSG00000000419	ENSG00000124562	0.822548874
ENSG00000000419	ENSG00000124641	0.866822359
ENSG00000000419	ENSG00000124787	0.727628673
ENSG00000000419	ENSG00000124795	0.768171737
ENSG00000000419	ENSG00000124802	0.71244864
ENSG00000000419	ENSG00000125378	0.703442204
ENSG00000000419	ENSG00000125611	0.746315917
ENSG00000000419	ENSG00000125630	0.723684488
ENSG00000000419	ENSG00000125686	0.797721091
ENSG00000000419	ENSG00000125870	0.748604039
ENSG00000000419	ENSG00000125977	0.856413606
ENSG00000000419	ENSG00000126067	0.766497332
ENSG00000000419	ENSG00000126453	0.715979125
ENSG00000000419	ENSG00000126698	0.757173621
ENSG00000000419	ENSG00000126953	0.819052446
ENSG00000000419	ENSG00000127463	0.732958246
ENSG00000000419	ENSG00000127922	0.735953033
ENSG00000000419	ENSG00000128050	0.796949076
ENSG00000000419	ENSG00000128059	0.826168
ENSG00000000419	ENSG00000128708	0.899790217
ENSG00000000419	ENSG00000128915	0.727420138
ENSG00000000419	ENSG00000129084	0.861821788
ENSG00000000419	ENSG00000129282	0.726441342
ENSG00000000419	ENSG00000129317	0.762924159
ENSG00000000419	ENSG00000130119	0.808336231
ENSG00000000419	ENSG00000130204	0.824500244
ENSG00000000419	ENSG00000130706	0.756675305
ENSG00000000419	ENSG00000130826	0.784485515
ENSG00000000419	ENSG00000130935	0.748723339
ENSG00000000419	ENSG00000131043	0.719601521
ENSG00000000419	ENSG00000131148	0.826122113
ENSG00000000419	ENSG00000131467	0.862650979
ENSG00000000419	ENSG00000131795	0.740268293
ENSG00000000419	ENSG00000132341	0.841324723
ENSG00000000419	ENSG00000132432	0.810625702
ENSG00000000419	ENSG00000132463	0.755848187
ENSG00000000419	ENSG00000132467	0.722338212
ENSG00000000419	ENSG00000132507	0.760864963
ENSG00000000419	ENSG00000132591	0.753925331
ENSG00000000419	ENSG00000132603	0.830740573
ENSG00000000419	ENSG00000132646	0.728967494
ENSG00000000419	ENSG00000132661	0.80352041
ENSG00000000419	ENSG00000132676	0.7448665
ENSG00000000419	ENSG00000132768	0.762977508
ENSG00000000419	ENSG00000133119	0.807044122
ENSG00000000419	ENSG00000133398	0.709051594
ENSG00000000419	ENSG00000133657	0.711204963
ENSG00000000419	ENSG00000134001	0.732404103
ENSG00000000419	ENSG00000134014	0.769731618
ENSG00000000419	ENSG00000134057	0.801569546
ENSG00000000419	ENSG00000134058	0.724800635
ENSG00000000419	ENSG00000134283	0.705283514
ENSG00000000419	ENSG00000134697	0.803124046
ENSG00000000419	ENSG00000134809	0.827110184
ENSG00000000419	ENSG00000134987	0.750532546
ENSG00000000419	ENSG00000135249	0.70905686
ENSG00000000419	ENSG00000135316	0.709571425
ENSG00000000419	ENSG00000135446	0.808069586
ENSG00000000419	ENSG00000135521	0.819581229
ENSG00000000419	ENSG00000135624	0.767196915
ENSG00000000419	ENSG00000135763	0.804468711
ENSG00000000419	ENSG00000135829	0.77631419
ENSG00000000419	ENSG00000136273	0.858090275
ENSG00000000419	ENSG00000136450	0.701110672
ENSG00000000419	ENSG00000136518	0.724677878
ENSG00000000419	ENSG00000136522	0.84453701
ENSG00000000419	ENSG00000136527	0.762963936
ENSG00000000419	ENSG00000136682	0.736964015
ENSG00000000419	ENSG00000136709	0.704553339
ENSG00000000419	ENSG00000136718	0.754902381
ENSG00000000419	ENSG00000136758	0.827935034
ENSG00000000419	ENSG00000136824	0.749714841
ENSG00000000419	ENSG00000136875	0.755201579
ENSG00000000419	ENSG00000136933	0.760086859
ENSG00000000419	ENSG00000136986	0.743834637
ENSG00000000419	ENSG00000137055	0.886203121
ENSG00000000419	ENSG00000137168	0.838072479
ENSG00000000419	ENSG00000137310	0.713358878
ENSG00000000419	ENSG00000137492	0.810275931
ENSG00000000419	ENSG00000137513	0.840694764
ENSG00000000419	ENSG00000137692	0.757752569
ENSG00000000419	ENSG00000137770	0.756734714
ENSG00000000419	ENSG00000137804	0.798204576
ENSG00000000419	ENSG00000137814	0.75523823
ENSG00000000419	ENSG00000138035	0.850394489
ENSG00000000419	ENSG00000138297	0.737754934
ENSG00000000419	ENSG00000138363	0.8193089
ENSG00000000419	ENSG00000138382	0.767748104
ENSG00000000419	ENSG00000138385	0.722634034
ENSG00000000419	ENSG00000138430	0.822224807
ENSG00000000419	ENSG00000138442	0.811050047
ENSG00000000419	ENSG00000138614	0.753729228
ENSG00000000419	ENSG00000138750	0.716789304
ENSG00000000419	ENSG00000139131	0.781052955
ENSG00000000419	ENSG00000139133	0.833690559
ENSG00000000419	ENSG00000139233	0.932766834
ENSG00000000419	ENSG00000139645	0.780921279
ENSG00000000419	ENSG00000139726	0.810707503
ENSG00000000419	ENSG00000139921	0.806291599
ENSG00000000419	ENSG00000140259	0.77324176
ENSG00000000419	ENSG00000140350	0.712287164
ENSG00000000419	ENSG00000140365	0.785085827
ENSG00000000419	ENSG00000140525	0.732251759
ENSG00000000419	ENSG00000141141	0.758571722
ENSG00000000419	ENSG00000141378	0.8131545
ENSG00000000419	ENSG00000141499	0.723678669
ENSG00000000419	ENSG00000141543	0.707505064
ENSG00000000419	ENSG00000141696	0.743673381
ENSG00000000419	ENSG00000142230	0.750808809
ENSG00000000419	ENSG00000142751	0.723102513
ENSG00000000419	ENSG00000142856	0.721156644
ENSG00000000419	ENSG00000142864	0.78625489
ENSG00000000419	ENSG00000142892	0.703831254
ENSG00000000419	ENSG00000143106	0.847122662
ENSG00000000419	ENSG00000143155	0.818074194
ENSG00000000419	ENSG00000143156	0.77942877
ENSG00000000419	ENSG00000143256	0.766250285
ENSG00000000419	ENSG00000143321	0.701828928
ENSG00000000419	ENSG00000143322	0.70166428
ENSG00000000419	ENSG00000143368	0.71700668
ENSG00000000419	ENSG00000143398	0.73849715
ENSG00000000419	ENSG00000143401	0.759800495
ENSG00000000419	ENSG00000143436	0.737373592
ENSG00000000419	ENSG00000143498	0.703727398
ENSG00000000419	ENSG00000143621	0.885709965
ENSG00000000419	ENSG00000143641	0.802675521
ENSG00000000419	ENSG00000143771	0.724733312
ENSG00000000419	ENSG00000143977	0.79796489
ENSG00000000419	ENSG00000144021	0.764163916
ENSG00000000419	ENSG00000144736	0.700450012
ENSG00000000419	ENSG00000145736	0.70731238
ENSG00000000419	ENSG00000145907	0.833338329
ENSG00000000419	ENSG00000145912	0.792750424
ENSG00000000419	ENSG00000146263	0.755277179
ENSG00000000419	ENSG00000146731	0.789747959
ENSG00000000419	ENSG00000146733	0.762075847
ENSG00000000419	ENSG00000146918	0.763850493
ENSG00000000419	ENSG00000147140	0.751392349
ENSG00000000419	ENSG00000147382	0.722824638
ENSG00000000419	ENSG00000147669	0.720773911
ENSG00000000419	ENSG00000147687	0.73930918
ENSG00000000419	ENSG00000148229	0.731576972
ENSG00000000419	ENSG00000148688	0.70901523
ENSG00000000419	ENSG00000149136	0.75820048
ENSG00000000419	ENSG00000149503	0.763564625
ENSG00000000419	ENSG00000149554	0.78966261
ENSG00000000419	ENSG00000149636	0.707406399
ENSG00000000419	ENSG00000149658	0.777470629
ENSG00000000419	ENSG00000150753	0.841412136
ENSG00000000419	ENSG00000150776	0.757099217
ENSG00000000419	ENSG00000150779	0.791133387
ENSG00000000419	ENSG00000151233	0.758097194
ENSG00000000419	ENSG00000151304	0.823426293
ENSG00000000419	ENSG00000151465	0.839153289
ENSG00000000419	ENSG00000151466	0.708529966
ENSG00000000419	ENSG00000152147	0.802927711
ENSG00000000419	ENSG00000152240	0.716599808
ENSG00000000419	ENSG00000152683	0.723460903
ENSG00000000419	ENSG00000153015	0.784650208
ENSG00000000419	ENSG00000153037	0.806490817
ENSG00000000419	ENSG00000153107	0.794325645
ENSG00000000419	ENSG00000153187	0.711740247
ENSG00000000419	ENSG00000153767	0.773392737
ENSG00000000419	ENSG00000154001	0.724092099
ENSG00000000419	ENSG00000154124	0.71944458
ENSG00000000419	ENSG00000154380	0.722824625
ENSG00000000419	ENSG00000154582	0.7384662
ENSG00000000419	ENSG00000155329	0.717395074
ENSG00000000419	ENSG00000155438	0.815684915
ENSG00000000419	ENSG00000155959	0.740104165
ENSG00000000419	ENSG00000156261	0.788642797
ENSG00000000419	ENSG00000156787	0.717203904
ENSG00000000419	ENSG00000156795	0.727544938
ENSG00000000419	ENSG00000156802	0.734818216
ENSG00000000419	ENSG00000156831	0.828873926
ENSG00000000419	ENSG00000158042	0.896126586
ENSG00000000419	ENSG00000159063	0.756942769
ENSG00000000419	ENSG00000159131	0.770973786
ENSG00000000419	ENSG00000159202	0.744056997
ENSG00000000419	ENSG00000159210	0.835061281
ENSG00000000419	ENSG00000159377	0.706266979
ENSG00000000419	ENSG00000159593	0.785235693
ENSG00000000419	ENSG00000160049	0.785240942
ENSG00000000419	ENSG00000160124	0.739318025
ENSG00000000419	ENSG00000160211	0.770325172
ENSG00000000419	ENSG00000160563	0.785025974
ENSG00000000419	ENSG00000160818	0.79038542
ENSG00000000419	ENSG00000160877	0.716155454
ENSG00000000419	ENSG00000161057	0.831038048
ENSG00000000419	ENSG00000161179	0.71548051
ENSG00000000419	ENSG00000161654	0.791516882
ENSG00000000419	ENSG00000161800	0.759161332
ENSG00000000419	ENSG00000161813	0.867436185
ENSG00000000419	ENSG00000161980	0.81030389
ENSG00000000419	ENSG00000162194	0.751210824
ENSG00000000419	ENSG00000162377	0.754116455
ENSG00000000419	ENSG00000162385	0.801697762
ENSG00000000419	ENSG00000162521	0.707118681
ENSG00000000419	ENSG00000162623	0.776496417
ENSG00000000419	ENSG00000162851	0.768873758
ENSG00000000419	ENSG00000162885	0.728886899
ENSG00000000419	ENSG00000163026	0.710728538
ENSG00000000419	ENSG00000163319	0.703728913
ENSG00000000419	ENSG00000163468	0.881840591
ENSG00000000419	ENSG00000163607	0.705944064
ENSG00000000419	ENSG00000163811	0.799925324
ENSG00000000419	ENSG00000163832	0.726543496
ENSG00000000419	ENSG00000163918	0.760024189
ENSG00000000419	ENSG00000163933	0.750596573
ENSG00000000419	ENSG00000164002	0.715340567
ENSG00000000419	ENSG00000164022	0.719263316
ENSG00000000419	ENSG00000164051	0.779846539
ENSG00000000419	ENSG00000164109	0.773192922
ENSG00000000419	ENSG00000164134	0.836476574
ENSG00000000419	ENSG00000164151	0.719992233
ENSG00000000419	ENSG00000164163	0.71512236
ENSG00000000419	ENSG00000164182	0.848507056
ENSG00000000419	ENSG00000164338	0.831042815
ENSG00000000419	ENSG00000164347	0.731472289
ENSG00000000419	ENSG00000164465	0.707938209
ENSG00000000419	ENSG00000164611	0.716425343
ENSG00000000419	ENSG00000164754	0.726600203
ENSG00000000419	ENSG00000164815	0.72679595
ENSG00000000419	ENSG00000164818	0.725996743
ENSG00000000419	ENSG00000164933	0.714329075
ENSG00000000419	ENSG00000164934	0.853458856
ENSG00000000419	ENSG00000164961	0.726938482
ENSG00000000419	ENSG00000165060	0.729209534
ENSG00000000419	ENSG00000165280	0.832592964
ENSG00000000419	ENSG00000165283	0.743833852
ENSG00000000419	ENSG00000165506	0.733724816
ENSG00000000419	ENSG00000165609	0.745590222
ENSG00000000419	ENSG00000165661	0.708214821
ENSG00000000419	ENSG00000165732	0.787665606
ENSG00000000419	ENSG00000165733	0.73585865
ENSG00000000419	ENSG00000166130	0.72587864
ENSG00000000419	ENSG00000166197	0.759766379
ENSG00000000419	ENSG00000166226	0.735194102
ENSG00000000419	ENSG00000166451	0.765247096
ENSG00000000419	ENSG00000166452	0.811781974
ENSG00000000419	ENSG00000166508	0.714011409
ENSG00000000419	ENSG00000166595	0.773341417
ENSG00000000419	ENSG00000166788	0.705160795
ENSG00000000419	ENSG00000166881	0.725344995
ENSG00000000419	ENSG00000166965	0.707616312
ENSG00000000419	ENSG00000166986	0.705270724
ENSG00000000419	ENSG00000167005	0.708613427
ENSG00000000419	ENSG00000167088	0.756086857
ENSG00000000419	ENSG00000167196	0.830575483
ENSG00000000419	ENSG00000167325	0.719739962
ENSG00000000419	ENSG00000167447	0.79288702
ENSG00000000419	ENSG00000167553	0.769634161
ENSG00000000419	ENSG00000167601	0.733697735
ENSG00000000419	ENSG00000167635	0.770197485
ENSG00000000419	ENSG00000167721	0.75365861
ENSG00000000419	ENSG00000167862	0.719558197
ENSG00000000419	ENSG00000168002	0.721367864
ENSG00000000419	ENSG00000168040	0.717220614
ENSG00000000419	ENSG00000168090	0.830607159
ENSG00000000419	ENSG00000168175	0.772486947
ENSG00000000419	ENSG00000168259	0.72875705
ENSG00000000419	ENSG00000168439	0.81900028
ENSG00000000419	ENSG00000168495	0.734100679
ENSG00000000419	ENSG00000168496	0.801536822
ENSG00000000419	ENSG00000168872	0.775820267
ENSG00000000419	ENSG00000168883	0.831304432
ENSG00000000419	ENSG00000169016	0.726409053
ENSG00000000419	ENSG00000169188	0.721301253
ENSG00000000419	ENSG00000169288	0.750642125
ENSG00000000419	ENSG00000169627	0.709842237
ENSG00000000419	ENSG00000169756	0.745978014
ENSG00000000419	ENSG00000169976	0.761272329
ENSG00000000419	ENSG00000170191	0.864105049
ENSG00000000419	ENSG00000170312	0.729514944
ENSG00000000419	ENSG00000170515	0.733175836
ENSG00000000419	ENSG00000170606	0.847008694
ENSG00000000419	ENSG00000170619	0.786322605
ENSG00000000419	ENSG00000170727	0.819740053
ENSG00000000419	ENSG00000170779	0.753802247
ENSG00000000419	ENSG00000170855	0.790861621
ENSG00000000419	ENSG00000171262	0.736388347
ENSG00000000419	ENSG00000171421	0.783220195
ENSG00000000419	ENSG00000171453	0.73766277
ENSG00000000419	ENSG00000171865	0.756589457
ENSG00000000419	ENSG00000171960	0.808709296
ENSG00000000419	ENSG00000172062	0.776992227
ENSG00000000419	ENSG00000172123	0.764486899
ENSG00000000419	ENSG00000172171	0.823599556
ENSG00000000419	ENSG00000172172	0.896813098
ENSG00000000419	ENSG00000172315	0.747169914
ENSG00000000419	ENSG00000172336	0.725922401
ENSG00000000419	ENSG00000172409	0.813187333
ENSG00000000419	ENSG00000172500	0.728438607
ENSG00000000419	ENSG00000173113	0.729344699
ENSG00000000419	ENSG00000173145	0.758887284
ENSG00000000419	ENSG00000173207	0.828507966
ENSG00000000419	ENSG00000173218	0.789898187
ENSG00000000419	ENSG00000173457	0.748635191
ENSG00000000419	ENSG00000173692	0.801180267
ENSG00000000419	ENSG00000174109	0.735228049
ENSG00000000419	ENSG00000174173	0.926822004
ENSG00000000419	ENSG00000174177	0.745694866
ENSG00000000419	ENSG00000174446	0.71836883
ENSG00000000419	ENSG00000174547	0.777027733
ENSG00000000419	ENSG00000174744	0.711904705
ENSG00000000419	ENSG00000174780	0.812103316
ENSG00000000419	ENSG00000174891	0.708548195
ENSG00000000419	ENSG00000175166	0.760538873
ENSG00000000419	ENSG00000175193	0.77603927
ENSG00000000419	ENSG00000175324	0.822669988
ENSG00000000419	ENSG00000175334	0.821844413
ENSG00000000419	ENSG00000175376	0.702719341
ENSG00000000419	ENSG00000175548	0.804378771
ENSG00000000419	ENSG00000175550	0.703067109
ENSG00000000419	ENSG00000175768	0.82285131
ENSG00000000419	ENSG00000175792	0.832000841
ENSG00000000419	ENSG00000176407	0.755475799
ENSG00000000419	ENSG00000176619	0.728054652
ENSG00000000419	ENSG00000177150	0.771583463
ENSG00000000419	ENSG00000177192	0.731426504
ENSG00000000419	ENSG00000178921	0.74025493
ENSG00000000419	ENSG00000180008	0.712637518
ENSG00000000419	ENSG00000180198	0.709362791
ENSG00000000419	ENSG00000180329	0.835288828
ENSG00000000419	ENSG00000181026	0.753675379
ENSG00000000419	ENSG00000181610	0.80231211
ENSG00000000457	ENSG00000007520	0.710062606
ENSG00000000457	ENSG00000012232	0.775351864
ENSG00000000457	ENSG00000062582	0.705404033
ENSG00000000457	ENSG00000070614	0.720768561
ENSG00000000457	ENSG00000086504	0.705613691
ENSG00000000457	ENSG00000100142	0.717974022
ENSG00000000457	ENSG00000103260	0.72778605
ENSG00000000457	ENSG00000103479	0.702722273
ENSG00000000457	ENSG00000107077	0.768472724
ENSG00000000457	ENSG00000112651	0.705595014
ENSG00000000457	ENSG00000114423	0.705921948
ENSG00000000457	ENSG00000120690	0.743060536
ENSG00000000457	ENSG00000143256	0.702954707
ENSG00000000457	ENSG00000145494	0.703779356
ENSG00000000457	ENSG00000156928	0.759000735
ENSG00000000457	ENSG00000159256	0.777946843
ENSG00000000457	ENSG00000164329	0.755231263
ENSG00000000457	ENSG00000167562	0.808759893
ENSG00000000457	ENSG00000168016	0.70133178
ENSG00000000457	ENSG00000172336	0.709405592
ENSG00000000460	ENSG00000001167	0.812733855
ENSG00000000460	ENSG00000001497	0.858788976
ENSG00000000460	ENSG00000001629	0.7031282
ENSG00000000460	ENSG00000002822	0.746806152
ENSG00000000460	ENSG00000004897	0.703406791
ENSG00000000460	ENSG00000005100	0.770164719
ENSG00000000460	ENSG00000005175	0.846632717
ENSG00000000460	ENSG00000005194	0.783498646
ENSG00000000460	ENSG00000005448	0.875062416
ENSG00000000460	ENSG00000006634	0.902990321
ENSG00000000460	ENSG00000006712	0.793521397
ENSG00000000460	ENSG00000008083	0.704700668
ENSG00000000460	ENSG00000009830	0.802708242
ENSG00000000460	ENSG00000010072	0.903359281
ENSG00000000460	ENSG00000010165	0.797963199
ENSG00000000460	ENSG00000010292	0.744606727
ENSG00000000460	ENSG00000010539	0.775798221
ENSG00000000460	ENSG00000011260	0.945752173
ENSG00000000460	ENSG00000011275	0.781828469
ENSG00000000460	ENSG00000012048	0.854307822
ENSG00000000460	ENSG00000013573	0.742991617
ENSG00000000460	ENSG00000013810	0.934534729
ENSG00000000460	ENSG00000014138	0.801839869
ENSG00000000460	ENSG00000014164	0.716077278
ENSG00000000460	ENSG00000018510	0.713509814
ENSG00000000460	ENSG00000020256	0.841192156
ENSG00000000460	ENSG00000020922	0.724781512
ENSG00000000460	ENSG00000021776	0.765681685
ENSG00000000460	ENSG00000023608	0.74838446
ENSG00000000460	ENSG00000025770	0.754324175
ENSG00000000460	ENSG00000025772	0.795999867
ENSG00000000460	ENSG00000025800	0.794415389
ENSG00000000460	ENSG00000028116	0.792941838
ENSG00000000460	ENSG00000028310	0.755414219
ENSG00000000460	ENSG00000030066	0.726447832
ENSG00000000460	ENSG00000031691	0.81736217
ENSG00000000460	ENSG00000033178	0.806452057
ENSG00000000460	ENSG00000037474	0.813509666
ENSG00000000460	ENSG00000039123	0.79070415
ENSG00000000460	ENSG00000040275	0.871909962
ENSG00000000460	ENSG00000041357	0.777128811
ENSG00000000460	ENSG00000042088	0.848675326
ENSG00000000460	ENSG00000047315	0.820150562
ENSG00000000460	ENSG00000047410	0.853719119
ENSG00000000460	ENSG00000048140	0.748840913
ENSG00000000460	ENSG00000048162	0.744522375
ENSG00000000460	ENSG00000049167	0.735859153
ENSG00000000460	ENSG00000049656	0.726081248
ENSG00000000460	ENSG00000050130	0.705167412
ENSG00000000460	ENSG00000051825	0.906986834
ENSG00000000460	ENSG00000052723	0.723128004
ENSG00000000460	ENSG00000052749	0.83822652
ENSG00000000460	ENSG00000053372	0.820775283
ENSG00000000460	ENSG00000055044	0.760913346
ENSG00000000460	ENSG00000058804	0.811072839
ENSG00000000460	ENSG00000060688	0.847440073
ENSG00000000460	ENSG00000062650	0.785526316
ENSG00000000460	ENSG00000062725	0.86000073
ENSG00000000460	ENSG00000062822	0.771613653
ENSG00000000460	ENSG00000063244	0.741395542
ENSG00000000460	ENSG00000064102	0.718853934
ENSG00000000460	ENSG00000064313	0.877774902
ENSG00000000460	ENSG00000064995	0.946733432
ENSG00000000460	ENSG00000065060	0.798001925
ENSG00000000460	ENSG00000065183	0.882415881
ENSG00000000460	ENSG00000065427	0.868778224
ENSG00000000460	ENSG00000065457	0.748417586
ENSG00000000460	ENSG00000065911	0.700995313
ENSG00000000460	ENSG00000065978	0.795065511
ENSG00000000460	ENSG00000066044	0.877950044
ENSG00000000460	ENSG00000066117	0.835280235
ENSG00000000460	ENSG00000066427	0.762873618
ENSG00000000460	ENSG00000067334	0.777869815
ENSG00000000460	ENSG00000067533	0.755395798
ENSG00000000460	ENSG00000067596	0.749553338
ENSG00000000460	ENSG00000068097	0.792459578
ENSG00000000460	ENSG00000068438	0.701475584
ENSG00000000460	ENSG00000068654	0.734141799
ENSG00000000460	ENSG00000068796	0.814470294
ENSG00000000460	ENSG00000068878	0.811540426
ENSG00000000460	ENSG00000070010	0.764617064
ENSG00000000460	ENSG00000070367	0.839691111
ENSG00000000460	ENSG00000070814	0.834108771
ENSG00000000460	ENSG00000070950	0.721541693
ENSG00000000460	ENSG00000071564	0.835832754
ENSG00000000460	ENSG00000071626	0.833954197
ENSG00000000460	ENSG00000072501	0.744889581
ENSG00000000460	ENSG00000072864	0.719027854
ENSG00000000460	ENSG00000073111	0.869937311
ENSG00000000460	ENSG00000074266	0.769456002
ENSG00000000460	ENSG00000075131	0.936798789
ENSG00000000460	ENSG00000075188	0.795893114
ENSG00000000460	ENSG00000075618	0.742543101
ENSG00000000460	ENSG00000076003	0.842530221
ENSG00000000460	ENSG00000077312	0.730984193
ENSG00000000460	ENSG00000078618	0.762211197
ENSG00000000460	ENSG00000079387	0.717693816
ENSG00000000460	ENSG00000079462	0.748274131
ENSG00000000460	ENSG00000079616	0.736894563
ENSG00000000460	ENSG00000080345	0.896683073
ENSG00000000460	ENSG00000080839	0.827050615
ENSG00000000460	ENSG00000081721	0.710470142
ENSG00000000460	ENSG00000082153	0.736035864
ENSG00000000460	ENSG00000082516	0.782456783
ENSG00000000460	ENSG00000082701	0.713996074
ENSG00000000460	ENSG00000082898	0.894715063
ENSG00000000460	ENSG00000083093	0.713181789
ENSG00000000460	ENSG00000083312	0.789365379
ENSG00000000460	ENSG00000083520	0.729797063
ENSG00000000460	ENSG00000084072	0.736056326
ENSG00000000460	ENSG00000084093	0.756655869
ENSG00000000460	ENSG00000084463	0.823702756
ENSG00000000460	ENSG00000084652	0.714573131
ENSG00000000460	ENSG00000084774	0.858511464
ENSG00000000460	ENSG00000085231	0.817564294
ENSG00000000460	ENSG00000085415	0.763823545
ENSG00000000460	ENSG00000085872	0.718892384
ENSG00000000460	ENSG00000086504	0.756753569
ENSG00000000460	ENSG00000086827	0.863571415
ENSG00000000460	ENSG00000087053	0.786429145
ENSG00000000460	ENSG00000087087	0.835777171
ENSG00000000460	ENSG00000087206	0.727531903
ENSG00000000460	ENSG00000087302	0.763480512
ENSG00000000460	ENSG00000087365	0.84778232
ENSG00000000460	ENSG00000088205	0.780162871
ENSG00000000460	ENSG00000088247	0.854597324
ENSG00000000460	ENSG00000088356	0.915496011
ENSG00000000460	ENSG00000089048	0.771828549
ENSG00000000460	ENSG00000089154	0.814776032
ENSG00000000460	ENSG00000089195	0.834201031
ENSG00000000460	ENSG00000089280	0.756158514
ENSG00000000460	ENSG00000089916	0.706266058
ENSG00000000460	ENSG00000090061	0.736846031
ENSG00000000460	ENSG00000090273	0.761139582
ENSG00000000460	ENSG00000090470	0.784700878
ENSG00000000460	ENSG00000090621	0.738581564
ENSG00000000460	ENSG00000091009	0.826728919
ENSG00000000460	ENSG00000091127	0.739897012
ENSG00000000460	ENSG00000092140	0.784795113
ENSG00000000460	ENSG00000092201	0.824090773
ENSG00000000460	ENSG00000092208	0.880992158
ENSG00000000460	ENSG00000093000	0.782612424
ENSG00000000460	ENSG00000094914	0.738739421
ENSG00000000460	ENSG00000094916	0.718281404
ENSG00000000460	ENSG00000095002	0.814725197
ENSG00000000460	ENSG00000095319	0.723921226
ENSG00000000460	ENSG00000095485	0.786591526
ENSG00000000460	ENSG00000096063	0.78809651
ENSG00000000460	ENSG00000096401	0.817424159
ENSG00000000460	ENSG00000099364	0.811472198
ENSG00000000460	ENSG00000099381	0.789807937
ENSG00000000460	ENSG00000099783	0.798445051
ENSG00000000460	ENSG00000099901	0.786031416
ENSG00000000460	ENSG00000099940	0.786853466
ENSG00000000460	ENSG00000099956	0.789471447
ENSG00000000460	ENSG00000100029	0.822546372
ENSG00000000460	ENSG00000100109	0.793246259
ENSG00000000460	ENSG00000100216	0.747090521
ENSG00000000460	ENSG00000100263	0.70332902
ENSG00000000460	ENSG00000100281	0.708599496
ENSG00000000460	ENSG00000100296	0.756409547
ENSG00000000460	ENSG00000100297	0.796686581
ENSG00000000460	ENSG00000100335	0.810582079
ENSG00000000460	ENSG00000100354	0.859652293
ENSG00000000460	ENSG00000100401	0.8441171
ENSG00000000460	ENSG00000100410	0.766847256
ENSG00000000460	ENSG00000100523	0.713435518
ENSG00000000460	ENSG00000100526	0.886400212
ENSG00000000460	ENSG00000100578	0.901083877
ENSG00000000460	ENSG00000100591	0.761360748
ENSG00000000460	ENSG00000100603	0.793737449
ENSG00000000460	ENSG00000100629	0.804558503
ENSG00000000460	ENSG00000100749	0.861234301
ENSG00000000460	ENSG00000100902	0.79645205
ENSG00000000460	ENSG00000101126	0.84914801
ENSG00000000460	ENSG00000101132	0.802286244
ENSG00000000460	ENSG00000101138	0.906711309
ENSG00000000460	ENSG00000101146	0.910346374
ENSG00000000460	ENSG00000101158	0.830624549
ENSG00000000460	ENSG00000101189	0.910453592
ENSG00000000460	ENSG00000101199	0.70357791
ENSG00000000460	ENSG00000101361	0.762700561
ENSG00000000460	ENSG00000101367	0.734106539
ENSG00000000460	ENSG00000101391	0.717112104
ENSG00000000460	ENSG00000101407	0.855981752
ENSG00000000460	ENSG00000101442	0.873636433
ENSG00000000460	ENSG00000101544	0.767975557
ENSG00000000460	ENSG00000101557	0.719683185
ENSG00000000460	ENSG00000101574	0.733300766
ENSG00000000460	ENSG00000101624	0.876081295
ENSG00000000460	ENSG00000101639	0.720348487
ENSG00000000460	ENSG00000101654	0.729973189
ENSG00000000460	ENSG00000101811	0.855411345
ENSG00000000460	ENSG00000101868	0.734063739
ENSG00000000460	ENSG00000101945	0.759119304
ENSG00000000460	ENSG00000102898	0.792776233
ENSG00000000460	ENSG00000102900	0.804776369
ENSG00000000460	ENSG00000103005	0.760697477
ENSG00000000460	ENSG00000103194	0.769846821
ENSG00000000460	ENSG00000103275	0.730969117
ENSG00000000460	ENSG00000103932	0.851985297
ENSG00000000460	ENSG00000104064	0.891187872
ENSG00000000460	ENSG00000104131	0.707262416
ENSG00000000460	ENSG00000104299	0.756386035
ENSG00000000460	ENSG00000104356	0.700502561
ENSG00000000460	ENSG00000104472	0.790745208
ENSG00000000460	ENSG00000104517	0.726929095
ENSG00000000460	ENSG00000104626	0.872048183
ENSG00000000460	ENSG00000104731	0.806869718
ENSG00000000460	ENSG00000104738	0.911278204
ENSG00000000460	ENSG00000104824	0.740349692
ENSG00000000460	ENSG00000104825	0.738322345
ENSG00000000460	ENSG00000104884	0.87344161
ENSG00000000460	ENSG00000104889	0.754992649
ENSG00000000460	ENSG00000105171	0.718590315
ENSG00000000460	ENSG00000105185	0.750396312
ENSG00000000460	ENSG00000105197	0.760497198
ENSG00000000460	ENSG00000105323	0.745863193
ENSG00000000460	ENSG00000105447	0.711760879
ENSG00000000460	ENSG00000105486	0.764547878
ENSG00000000460	ENSG00000105618	0.745028185
ENSG00000000460	ENSG00000105676	0.71744363
ENSG00000000460	ENSG00000105732	0.705435068
ENSG00000000460	ENSG00000105771	0.839113981
ENSG00000000460	ENSG00000105793	0.809738992
ENSG00000000460	ENSG00000105810	0.701578783
ENSG00000000460	ENSG00000105821	0.935107391
ENSG00000000460	ENSG00000105879	0.802179153
ENSG00000000460	ENSG00000105926	0.716516101
ENSG00000000460	ENSG00000106086	0.765390024
ENSG00000000460	ENSG00000106105	0.723320974
ENSG00000000460	ENSG00000106245	0.843143262
ENSG00000000460	ENSG00000106246	0.780118003
ENSG00000000460	ENSG00000106263	0.789197443
ENSG00000000460	ENSG00000106266	0.739029771
ENSG00000000460	ENSG00000106268	0.772395492
ENSG00000000460	ENSG00000106290	0.808481955
ENSG00000000460	ENSG00000106305	0.709159551
ENSG00000000460	ENSG00000106346	0.786667006
ENSG00000000460	ENSG00000106636	0.738271009
ENSG00000000460	ENSG00000107371	0.921470913
ENSG00000000460	ENSG00000107443	0.764783356
ENSG00000000460	ENSG00000107815	0.89260797
ENSG00000000460	ENSG00000107833	0.832979912
ENSG00000000460	ENSG00000107949	0.762524778
ENSG00000000460	ENSG00000107951	0.806662384
ENSG00000000460	ENSG00000108010	0.854521406
ENSG00000000460	ENSG00000108021	0.890562269
ENSG00000000460	ENSG00000108055	0.88042024
ENSG00000000460	ENSG00000108064	0.904866495
ENSG00000000460	ENSG00000108094	0.856133689
ENSG00000000460	ENSG00000108106	0.832587516
ENSG00000000460	ENSG00000108256	0.743081681
ENSG00000000460	ENSG00000108264	0.753755544
ENSG00000000460	ENSG00000108270	0.832092625
ENSG00000000460	ENSG00000108278	0.777376189
ENSG00000000460	ENSG00000108306	0.706404232
ENSG00000000460	ENSG00000108384	0.814650568
ENSG00000000460	ENSG00000108424	0.921608692
ENSG00000000460	ENSG00000108468	0.804020821
ENSG00000000460	ENSG00000108506	0.762961504
ENSG00000000460	ENSG00000108510	0.71749769
ENSG00000000460	ENSG00000108559	0.750908245
ENSG00000000460	ENSG00000108651	0.877282136
ENSG00000000460	ENSG00000108671	0.772624297
ENSG00000000460	ENSG00000108854	0.730151979
ENSG00000000460	ENSG00000108883	0.847319415
ENSG00000000460	ENSG00000109534	0.756866319
ENSG00000000460	ENSG00000109685	0.880784572
ENSG00000000460	ENSG00000109881	0.837830031
ENSG00000000460	ENSG00000109917	0.765468773
ENSG00000000460	ENSG00000110075	0.702022042
ENSG00000000460	ENSG00000110104	0.827091075
ENSG00000000460	ENSG00000110172	0.796940943
ENSG00000000460	ENSG00000110218	0.713409452
ENSG00000000460	ENSG00000110395	0.770366553
ENSG00000000460	ENSG00000110713	0.732961608
ENSG00000000460	ENSG00000111247	0.812439094
ENSG00000000460	ENSG00000111300	0.731534298
ENSG00000000460	ENSG00000111364	0.705156271
ENSG00000000460	ENSG00000111445	0.809580793
ENSG00000000460	ENSG00000111581	0.89748511
ENSG00000000460	ENSG00000111602	0.842902655
ENSG00000000460	ENSG00000111605	0.79506332
ENSG00000000460	ENSG00000111639	0.752293396
ENSG00000000460	ENSG00000111786	0.742264883
ENSG00000000460	ENSG00000112029	0.787449626
ENSG00000000460	ENSG00000112110	0.74097495
ENSG00000000460	ENSG00000112118	0.822617739
ENSG00000000460	ENSG00000112130	0.717158429
ENSG00000000460	ENSG00000112312	0.764219112
ENSG00000000460	ENSG00000112578	0.798732388
ENSG00000000460	ENSG00000112592	0.713880854
ENSG00000000460	ENSG00000113194	0.76279305
ENSG00000000460	ENSG00000113300	0.815919611
ENSG00000000460	ENSG00000113360	0.701892579
ENSG00000000460	ENSG00000113368	0.805488839
ENSG00000000460	ENSG00000113456	0.729737028
ENSG00000000460	ENSG00000113460	0.768449254
ENSG00000000460	ENSG00000113569	0.765114699
ENSG00000000460	ENSG00000113649	0.76033381
ENSG00000000460	ENSG00000113734	0.819153805
ENSG00000000460	ENSG00000113810	0.916357615
ENSG00000000460	ENSG00000113838	0.740035366
ENSG00000000460	ENSG00000114030	0.777577563
ENSG00000000460	ENSG00000114491	0.749575282
ENSG00000000460	ENSG00000114956	0.727973735
ENSG00000000460	ENSG00000115053	0.77306055
ENSG00000000460	ENSG00000115241	0.890071057
ENSG00000000460	ENSG00000115368	0.796188948
ENSG00000000460	ENSG00000115484	0.815289584
ENSG00000000460	ENSG00000115568	0.74137571
ENSG00000000460	ENSG00000115750	0.73230789
ENSG00000000460	ENSG00000115758	0.823028244
ENSG00000000460	ENSG00000115761	0.731022665
ENSG00000000460	ENSG00000115816	0.833707708
ENSG00000000460	ENSG00000115825	0.730672377
ENSG00000000460	ENSG00000115942	0.760531442
ENSG00000000460	ENSG00000115946	0.738849945
ENSG00000000460	ENSG00000116062	0.845952756
ENSG00000000460	ENSG00000116120	0.72348474
ENSG00000000460	ENSG00000116161	0.723717777
ENSG00000000460	ENSG00000116212	0.723637916
ENSG00000000460	ENSG00000116455	0.722475036
ENSG00000000460	ENSG00000116497	0.798229143
ENSG00000000460	ENSG00000116649	0.752901779
ENSG00000000460	ENSG00000116670	0.917012483
ENSG00000000460	ENSG00000116691	0.715568004
ENSG00000000460	ENSG00000116698	0.770422422
ENSG00000000460	ENSG00000116793	0.860457516
ENSG00000000460	ENSG00000116830	0.817384921
ENSG00000000460	ENSG00000116863	0.700001781
ENSG00000000460	ENSG00000116898	0.725024468
ENSG00000000460	ENSG00000117000	0.842142345
ENSG00000000460	ENSG00000117395	0.768726017
ENSG00000000460	ENSG00000117505	0.921370185
ENSG00000000460	ENSG00000117523	0.713540786
ENSG00000000460	ENSG00000117748	0.714558997
ENSG00000000460	ENSG00000117906	0.802495179
ENSG00000000460	ENSG00000118260	0.813494696
ENSG00000000460	ENSG00000118894	0.827961132
ENSG00000000460	ENSG00000118900	0.703245897
ENSG00000000460	ENSG00000119041	0.818581022
ENSG00000000460	ENSG00000119203	0.924283175
ENSG00000000460	ENSG00000119231	0.719465572
ENSG00000000460	ENSG00000119285	0.942758896
ENSG00000000460	ENSG00000119392	0.784459418
ENSG00000000460	ENSG00000119596	0.725731151
ENSG00000000460	ENSG00000119953	0.792697681
ENSG00000000460	ENSG00000120253	0.712561262
ENSG00000000460	ENSG00000120254	0.772584539
ENSG00000000460	ENSG00000120334	0.955526315
ENSG00000000460	ENSG00000120438	0.930975396
ENSG00000000460	ENSG00000120526	0.906793717
ENSG00000000460	ENSG00000120539	0.831141201
ENSG00000000460	ENSG00000120647	0.851987838
ENSG00000000460	ENSG00000120694	0.744384402
ENSG00000000460	ENSG00000120699	0.815001064
ENSG00000000460	ENSG00000120784	0.765208077
ENSG00000000460	ENSG00000120800	0.772049149
ENSG00000000460	ENSG00000120942	0.744984736
ENSG00000000460	ENSG00000121390	0.814220201
ENSG00000000460	ENSG00000121481	0.872584737
ENSG00000000460	ENSG00000121542	0.832151159
ENSG00000000460	ENSG00000121579	0.728738226
ENSG00000000460	ENSG00000121644	0.81514853
ENSG00000000460	ENSG00000121775	0.787011377
ENSG00000000460	ENSG00000122565	0.803917193
ENSG00000000460	ENSG00000122566	0.711985799
ENSG00000000460	ENSG00000122882	0.814699413
ENSG00000000460	ENSG00000122952	0.809919572
ENSG00000000460	ENSG00000123136	0.823636436
ENSG00000000460	ENSG00000123352	0.847642599
ENSG00000000460	ENSG00000123416	0.738704599
ENSG00000000460	ENSG00000123737	0.877126476
ENSG00000000460	ENSG00000123908	0.719224994
ENSG00000000460	ENSG00000123975	0.9269562
ENSG00000000460	ENSG00000124160	0.720211008
ENSG00000000460	ENSG00000124207	0.898904722
ENSG00000000460	ENSG00000124217	0.768947645
ENSG00000000460	ENSG00000124228	0.874550074
ENSG00000000460	ENSG00000124541	0.721290338
ENSG00000000460	ENSG00000124562	0.774360181
ENSG00000000460	ENSG00000124571	0.88460074
ENSG00000000460	ENSG00000124641	0.705755257
ENSG00000000460	ENSG00000124733	0.855751674
ENSG00000000460	ENSG00000124784	0.792225018
ENSG00000000460	ENSG00000124789	0.823875689
ENSG00000000460	ENSG00000125107	0.702757619
ENSG00000000460	ENSG00000125450	0.756069703
ENSG00000000460	ENSG00000125611	0.733067596
ENSG00000000460	ENSG00000125630	0.858550585
ENSG00000000460	ENSG00000125686	0.854271576
ENSG00000000460	ENSG00000125755	0.822679327
ENSG00000000460	ENSG00000125835	0.730189123
ENSG00000000460	ENSG00000125885	0.878336308
ENSG00000000460	ENSG00000125970	0.725335791
ENSG00000000460	ENSG00000125977	0.750228235
ENSG00000000460	ENSG00000126001	0.707189301
ENSG00000000460	ENSG00000126003	0.752679039
ENSG00000000460	ENSG00000126070	0.909870861
ENSG00000000460	ENSG00000126215	0.845497915
ENSG00000000460	ENSG00000126216	0.759493937
ENSG00000000460	ENSG00000126226	0.741765465
ENSG00000000460	ENSG00000126249	0.716004778
ENSG00000000460	ENSG00000126261	0.821369662
ENSG00000000460	ENSG00000126453	0.750606039
ENSG00000000460	ENSG00000126777	0.700489613
ENSG00000000460	ENSG00000126814	0.874221192
ENSG00000000460	ENSG00000126953	0.7135891
ENSG00000000460	ENSG00000127191	0.777778487
ENSG00000000460	ENSG00000127337	0.774396198
ENSG00000000460	ENSG00000127463	0.718364166
ENSG00000000460	ENSG00000127586	0.892350702
ENSG00000000460	ENSG00000127922	0.702097384
ENSG00000000460	ENSG00000127989	0.726693827
ENSG00000000460	ENSG00000128050	0.780984977
ENSG00000000460	ENSG00000128059	0.842467202
ENSG00000000460	ENSG00000128563	0.731411553
ENSG00000000460	ENSG00000128708	0.781269716
ENSG00000000460	ENSG00000128789	0.806192728
ENSG00000000460	ENSG00000128944	0.787843175
ENSG00000000460	ENSG00000129315	0.804248826
ENSG00000000460	ENSG00000129351	0.866953498
ENSG00000000460	ENSG00000129534	0.768756473
ENSG00000000460	ENSG00000129696	0.839346728
ENSG00000000460	ENSG00000130204	0.722853854
ENSG00000000460	ENSG00000130695	0.72485231
ENSG00000000460	ENSG00000130699	0.892651044
ENSG00000000460	ENSG00000130706	0.858676061
ENSG00000000460	ENSG00000130810	0.700857222
ENSG00000000460	ENSG00000130816	0.778034818
ENSG00000000460	ENSG00000130826	0.766386391
ENSG00000000460	ENSG00000130935	0.753316607
ENSG00000000460	ENSG00000131148	0.802867182
ENSG00000000460	ENSG00000131351	0.880276276
ENSG00000000460	ENSG00000131462	0.818771387
ENSG00000000460	ENSG00000131467	0.800210358
ENSG00000000460	ENSG00000131470	0.934013135
ENSG00000000460	ENSG00000131778	0.722978969
ENSG00000000460	ENSG00000131876	0.820982475
ENSG00000000460	ENSG00000132153	0.764827939
ENSG00000000460	ENSG00000132341	0.864539177
ENSG00000000460	ENSG00000132436	0.805386615
ENSG00000000460	ENSG00000132507	0.751016186
ENSG00000000460	ENSG00000132603	0.783916933
ENSG00000000460	ENSG00000132646	0.773107686
ENSG00000000460	ENSG00000132661	0.79883088
ENSG00000000460	ENSG00000132768	0.793699903
ENSG00000000460	ENSG00000132773	0.909369807
ENSG00000000460	ENSG00000132780	0.883852939
ENSG00000000460	ENSG00000132792	0.735160997
ENSG00000000460	ENSG00000132823	0.737388304
ENSG00000000460	ENSG00000133119	0.83285784
ENSG00000000460	ENSG00000133193	0.71661246
ENSG00000000460	ENSG00000133302	0.92565668
ENSG00000000460	ENSG00000133316	0.706412954
ENSG00000000460	ENSG00000133398	0.728014661
ENSG00000000460	ENSG00000133422	0.874726977
ENSG00000000460	ENSG00000134001	0.72928072
ENSG00000000460	ENSG00000134057	0.819159531
ENSG00000000460	ENSG00000134058	0.744840442
ENSG00000000460	ENSG00000134077	0.721683846
ENSG00000000460	ENSG00000134283	0.870368351
ENSG00000000460	ENSG00000134697	0.871023593
ENSG00000000460	ENSG00000134748	0.829371172
ENSG00000000460	ENSG00000134809	0.706442429
ENSG00000000460	ENSG00000134815	0.785437508
ENSG00000000460	ENSG00000134987	0.779826954
ENSG00000000460	ENSG00000135249	0.807407055
ENSG00000000460	ENSG00000135372	0.785203286
ENSG00000000460	ENSG00000135387	0.815596377
ENSG00000000460	ENSG00000135392	0.73396063
ENSG00000000460	ENSG00000135521	0.858899897
ENSG00000000460	ENSG00000135624	0.802655814
ENSG00000000460	ENSG00000135763	0.931107671
ENSG00000000460	ENSG00000135829	0.877956248
ENSG00000000460	ENSG00000135913	0.818824877
ENSG00000000460	ENSG00000136045	0.77550468
ENSG00000000460	ENSG00000136108	0.888193904
ENSG00000000460	ENSG00000136243	0.702631052
ENSG00000000460	ENSG00000136270	0.744061153
ENSG00000000460	ENSG00000136319	0.728259605
ENSG00000000460	ENSG00000136485	0.776580379
ENSG00000000460	ENSG00000136518	0.864618024
ENSG00000000460	ENSG00000136522	0.729220091
ENSG00000000460	ENSG00000136527	0.777467261
ENSG00000000460	ENSG00000136699	0.841834699
ENSG00000000460	ENSG00000136709	0.877405792
ENSG00000000460	ENSG00000136715	0.781715249
ENSG00000000460	ENSG00000136718	0.702764159
ENSG00000000460	ENSG00000136816	0.751732519
ENSG00000000460	ENSG00000136824	0.838781044
ENSG00000000460	ENSG00000136875	0.722437755
ENSG00000000460	ENSG00000136891	0.80573911
ENSG00000000460	ENSG00000136933	0.738365973
ENSG00000000460	ENSG00000136937	0.822978621
ENSG00000000460	ENSG00000137055	0.828304103
ENSG00000000460	ENSG00000137074	0.734163777
ENSG00000000460	ENSG00000137185	0.751842867
ENSG00000000460	ENSG00000137309	0.769913573
ENSG00000000460	ENSG00000137310	0.751015238
ENSG00000000460	ENSG00000137337	0.819137772
ENSG00000000460	ENSG00000137492	0.767054779
ENSG00000000460	ENSG00000137574	0.748370344
ENSG00000000460	ENSG00000137656	0.773236012
ENSG00000000460	ENSG00000137692	0.702843321
ENSG00000000460	ENSG00000137770	0.864729938
ENSG00000000460	ENSG00000137804	0.831968337
ENSG00000000460	ENSG00000137814	0.788491326
ENSG00000000460	ENSG00000138035	0.790040837
ENSG00000000460	ENSG00000138092	0.758676331
ENSG00000000460	ENSG00000138363	0.74101746
ENSG00000000460	ENSG00000138442	0.767412467
ENSG00000000460	ENSG00000138614	0.72090157
ENSG00000000460	ENSG00000138750	0.841278449
ENSG00000000460	ENSG00000138780	0.883769818
ENSG00000000460	ENSG00000139131	0.721972668
ENSG00000000460	ENSG00000139133	0.847997446
ENSG00000000460	ENSG00000139168	0.701600016
ENSG00000000460	ENSG00000139233	0.718308061
ENSG00000000460	ENSG00000139350	0.870702074
ENSG00000000460	ENSG00000139496	0.74977255
ENSG00000000460	ENSG00000139620	0.810199899
ENSG00000000460	ENSG00000139637	0.704284697
ENSG00000000460	ENSG00000139645	0.731727891
ENSG00000000460	ENSG00000139697	0.718638285
ENSG00000000460	ENSG00000139719	0.827866808
ENSG00000000460	ENSG00000139977	0.708429155
ENSG00000000460	ENSG00000140265	0.772771928
ENSG00000000460	ENSG00000140307	0.866190235
ENSG00000000460	ENSG00000140365	0.829160998
ENSG00000000460	ENSG00000140525	0.948815381
ENSG00000000460	ENSG00000140931	0.736640616
ENSG00000000460	ENSG00000141012	0.733301411
ENSG00000000460	ENSG00000141030	0.9052726
ENSG00000000460	ENSG00000141141	0.752340343
ENSG00000000460	ENSG00000141219	0.769467702
ENSG00000000460	ENSG00000141378	0.731366226
ENSG00000000460	ENSG00000141446	0.727600201
ENSG00000000460	ENSG00000141456	0.862228846
ENSG00000000460	ENSG00000141499	0.855749536
ENSG00000000460	ENSG00000141568	0.818907868
ENSG00000000460	ENSG00000141577	0.786123453
ENSG00000000460	ENSG00000141858	0.702538684
ENSG00000000460	ENSG00000141994	0.801701649
ENSG00000000460	ENSG00000142230	0.849313541
ENSG00000000460	ENSG00000142453	0.824060957
ENSG00000000460	ENSG00000142546	0.772960325
ENSG00000000460	ENSG00000142856	0.832851585
ENSG00000000460	ENSG00000143033	0.888124107
ENSG00000000460	ENSG00000143106	0.702234907
ENSG00000000460	ENSG00000143156	0.72026962
ENSG00000000460	ENSG00000143190	0.777406701
ENSG00000000460	ENSG00000143256	0.71949491
ENSG00000000460	ENSG00000143319	0.724305667
ENSG00000000460	ENSG00000143368	0.843583002
ENSG00000000460	ENSG00000143398	0.917139951
ENSG00000000460	ENSG00000143493	0.908969284
ENSG00000000460	ENSG00000143498	0.793823862
ENSG00000000460	ENSG00000143569	0.773902517
ENSG00000000460	ENSG00000143621	0.858289785
ENSG00000000460	ENSG00000143641	0.741407623
ENSG00000000460	ENSG00000143799	0.74542195
ENSG00000000460	ENSG00000143970	0.762393692
ENSG00000000460	ENSG00000144028	0.821790283
ENSG00000000460	ENSG00000144034	0.745906058
ENSG00000000460	ENSG00000144161	0.736714183
ENSG00000000460	ENSG00000144231	0.946626596
ENSG00000000460	ENSG00000144233	0.846531905
ENSG00000000460	ENSG00000144554	0.920607246
ENSG00000000460	ENSG00000144580	0.877490107
ENSG00000000460	ENSG00000144645	0.852937544
ENSG00000000460	ENSG00000144736	0.723392015
ENSG00000000460	ENSG00000144848	0.709614932
ENSG00000000460	ENSG00000145216	0.845119768
ENSG00000000460	ENSG00000145220	0.738415406
ENSG00000000460	ENSG00000145907	0.80449933
ENSG00000000460	ENSG00000146263	0.952919225
ENSG00000000460	ENSG00000146463	0.706813607
ENSG00000000460	ENSG00000146731	0.749851724
ENSG00000000460	ENSG00000146834	0.781312905
ENSG00000000460	ENSG00000146872	0.702993477
ENSG00000000460	ENSG00000146918	0.926923109
ENSG00000000460	ENSG00000147679	0.746381167
ENSG00000000460	ENSG00000147789	0.733878044
ENSG00000000460	ENSG00000147874	0.827927006
ENSG00000000460	ENSG00000148019	0.920817976
ENSG00000000460	ENSG00000148229	0.882167306
ENSG00000000460	ENSG00000148291	0.708875871
ENSG00000000460	ENSG00000148300	0.804819312
ENSG00000000460	ENSG00000148688	0.87591981
ENSG00000000460	ENSG00000148835	0.789214343
ENSG00000000460	ENSG00000148840	0.745826547
ENSG00000000460	ENSG00000148843	0.898669914
ENSG00000000460	ENSG00000149136	0.803200882
ENSG00000000460	ENSG00000149187	0.731785659
ENSG00000000460	ENSG00000149503	0.810261067
ENSG00000000460	ENSG00000149554	0.847442851
ENSG00000000460	ENSG00000149636	0.961770054
ENSG00000000460	ENSG00000149657	0.77297233
ENSG00000000460	ENSG00000149658	0.76603073
ENSG00000000460	ENSG00000149923	0.732272865
ENSG00000000460	ENSG00000150753	0.825019852
ENSG00000000460	ENSG00000150776	0.706316514
ENSG00000000460	ENSG00000150990	0.750793614
ENSG00000000460	ENSG00000151233	0.800092913
ENSG00000000460	ENSG00000151461	0.71546277
ENSG00000000460	ENSG00000151465	0.746084707
ENSG00000000460	ENSG00000151466	0.878685611
ENSG00000000460	ENSG00000151576	0.718010085
ENSG00000000460	ENSG00000151725	0.778547764
ENSG00000000460	ENSG00000151846	0.748180219
ENSG00000000460	ENSG00000151849	0.70296171
ENSG00000000460	ENSG00000152147	0.872745855
ENSG00000000460	ENSG00000152193	0.843910602
ENSG00000000460	ENSG00000152240	0.726296986
ENSG00000000460	ENSG00000152359	0.89099686
ENSG00000000460	ENSG00000152422	0.719574374
ENSG00000000460	ENSG00000152455	0.89812722
ENSG00000000460	ENSG00000153015	0.815379501
ENSG00000000460	ENSG00000153044	0.971861925
ENSG00000000460	ENSG00000153048	0.739670547
ENSG00000000460	ENSG00000153107	0.890464993
ENSG00000000460	ENSG00000153187	0.823758911
ENSG00000000460	ENSG00000153207	0.863057394
ENSG00000000460	ENSG00000153767	0.875021049
ENSG00000000460	ENSG00000153827	0.787909285
ENSG00000000460	ENSG00000154124	0.841251518
ENSG00000000460	ENSG00000154473	0.770358803
ENSG00000000460	ENSG00000155329	0.755736619
ENSG00000000460	ENSG00000155438	0.793942828
ENSG00000000460	ENSG00000155561	0.790426916
ENSG00000000460	ENSG00000155868	0.733396445
ENSG00000000460	ENSG00000156261	0.720327822
ENSG00000000460	ENSG00000156374	0.835610182
ENSG00000000460	ENSG00000156384	0.801909576
ENSG00000000460	ENSG00000156787	0.803764476
ENSG00000000460	ENSG00000156802	0.870295241
ENSG00000000460	ENSG00000156876	0.973740927
ENSG00000000460	ENSG00000156990	0.70404183
ENSG00000000460	ENSG00000157350	0.730755491
ENSG00000000460	ENSG00000158169	0.739543528
ENSG00000000460	ENSG00000158545	0.893274139
ENSG00000000460	ENSG00000158636	0.764812561
ENSG00000000460	ENSG00000158941	0.816957138
ENSG00000000460	ENSG00000159055	0.873679662
ENSG00000000460	ENSG00000159063	0.813598993
ENSG00000000460	ENSG00000159131	0.899916126
ENSG00000000460	ENSG00000159147	0.920172251
ENSG00000000460	ENSG00000159352	0.713657367
ENSG00000000460	ENSG00000159579	0.725639822
ENSG00000000460	ENSG00000159593	0.877881664
ENSG00000000460	ENSG00000159873	0.704232264
ENSG00000000460	ENSG00000160051	0.743365658
ENSG00000000460	ENSG00000160087	0.747884024
ENSG00000000460	ENSG00000160193	0.788146171
ENSG00000000460	ENSG00000160201	0.707607599
ENSG00000000460	ENSG00000160208	0.825978401
ENSG00000000460	ENSG00000160211	0.850362888
ENSG00000000460	ENSG00000160214	0.795840218
ENSG00000000460	ENSG00000160284	0.767295669
ENSG00000000460	ENSG00000160563	0.791344911
ENSG00000000460	ENSG00000160714	0.744026765
ENSG00000000460	ENSG00000160813	0.759199177
ENSG00000000460	ENSG00000160818	0.767995147
ENSG00000000460	ENSG00000160877	0.705606884
ENSG00000000460	ENSG00000160917	0.915284453
ENSG00000000460	ENSG00000160957	0.738586134
ENSG00000000460	ENSG00000160959	0.723143942
ENSG00000000460	ENSG00000161654	0.804512469
ENSG00000000460	ENSG00000161692	0.879976713
ENSG00000000460	ENSG00000161800	0.928584428
ENSG00000000460	ENSG00000162194	0.765264853
ENSG00000000460	ENSG00000162385	0.704800521
ENSG00000000460	ENSG00000162419	0.78797801
ENSG00000000460	ENSG00000162521	0.915020066
ENSG00000000460	ENSG00000162607	0.963944944
ENSG00000000460	ENSG00000162639	0.723352362
ENSG00000000460	ENSG00000162650	0.745962091
ENSG00000000460	ENSG00000162702	0.74434763
ENSG00000000460	ENSG00000162775	0.903657502
ENSG00000000460	ENSG00000162959	0.766083756
ENSG00000000460	ENSG00000163002	0.864299262
ENSG00000000460	ENSG00000163026	0.856866186
ENSG00000000460	ENSG00000163161	0.710562477
ENSG00000000460	ENSG00000163166	0.779831587
ENSG00000000460	ENSG00000163214	0.787268377
ENSG00000000460	ENSG00000163468	0.842131422
ENSG00000000460	ENSG00000163577	0.797127183
ENSG00000000460	ENSG00000163608	0.721533337
ENSG00000000460	ENSG00000163655	0.885985238
ENSG00000000460	ENSG00000163714	0.78437633
ENSG00000000460	ENSG00000163781	0.95936657
ENSG00000000460	ENSG00000163798	0.746626652
ENSG00000000460	ENSG00000163811	0.899336401
ENSG00000000460	ENSG00000163877	0.750601385
ENSG00000000460	ENSG00000163904	0.71080681
ENSG00000000460	ENSG00000163918	0.789813609
ENSG00000000460	ENSG00000163923	0.807185311
ENSG00000000460	ENSG00000163933	0.830531203
ENSG00000000460	ENSG00000163950	0.770691269
ENSG00000000460	ENSG00000163960	0.700544457
ENSG00000000460	ENSG00000163961	0.748483305
ENSG00000000460	ENSG00000164002	0.727970723
ENSG00000000460	ENSG00000164032	0.743366403
ENSG00000000460	ENSG00000164109	0.824303183
ENSG00000000460	ENSG00000164134	0.834052822
ENSG00000000460	ENSG00000164151	0.724871015
ENSG00000000460	ENSG00000164163	0.750520955
ENSG00000000460	ENSG00000164338	0.770552033
ENSG00000000460	ENSG00000164465	0.703049191
ENSG00000000460	ENSG00000164611	0.919390782
ENSG00000000460	ENSG00000164754	0.774401097
ENSG00000000460	ENSG00000164758	0.75449666
ENSG00000000460	ENSG00000164815	0.865884523
ENSG00000000460	ENSG00000164818	0.724942773
ENSG00000000460	ENSG00000164880	0.752886677
ENSG00000000460	ENSG00000164916	0.76206925
ENSG00000000460	ENSG00000164933	0.727611933
ENSG00000000460	ENSG00000164934	0.827529826
ENSG00000000460	ENSG00000165271	0.814066011
ENSG00000000460	ENSG00000165288	0.761056695
ENSG00000000460	ENSG00000165501	0.862811252
ENSG00000000460	ENSG00000165632	0.753500184
ENSG00000000460	ENSG00000165661	0.843126514
ENSG00000000460	ENSG00000165684	0.776717466
ENSG00000000460	ENSG00000165689	0.701085172
ENSG00000000460	ENSG00000165724	0.908757951
ENSG00000000460	ENSG00000165732	0.751522673
ENSG00000000460	ENSG00000165733	0.76530882
ENSG00000000460	ENSG00000165934	0.704607733
ENSG00000000460	ENSG00000166004	0.811625808
ENSG00000000460	ENSG00000166073	0.705776123
ENSG00000000460	ENSG00000166133	0.745276652
ENSG00000000460	ENSG00000166135	0.848288347
ENSG00000000460	ENSG00000166164	0.874913886
ENSG00000000460	ENSG00000166226	0.961275405
ENSG00000000460	ENSG00000166261	0.74263193
ENSG00000000460	ENSG00000166451	0.753072671
ENSG00000000460	ENSG00000166454	0.700828927
ENSG00000000460	ENSG00000166508	0.85822964
ENSG00000000460	ENSG00000166716	0.760764973
ENSG00000000460	ENSG00000166788	0.866870412
ENSG00000000460	ENSG00000166855	0.748103234
ENSG00000000460	ENSG00000166860	0.867992754
ENSG00000000460	ENSG00000166881	0.772187415
ENSG00000000460	ENSG00000166986	0.759926525
ENSG00000000460	ENSG00000167005	0.869643701
ENSG00000000460	ENSG00000167088	0.748159468
ENSG00000000460	ENSG00000167196	0.710934075
ENSG00000000460	ENSG00000167258	0.841661975
ENSG00000000460	ENSG00000167264	0.719144959
ENSG00000000460	ENSG00000167325	0.760484674
ENSG00000000460	ENSG00000167394	0.74956534
ENSG00000000460	ENSG00000167447	0.752392597
ENSG00000000460	ENSG00000167491	0.831734371
ENSG00000000460	ENSG00000167553	0.724164829
ENSG00000000460	ENSG00000167595	0.748561833
ENSG00000000460	ENSG00000167601	0.73853435
ENSG00000000460	ENSG00000167625	0.707803418
ENSG00000000460	ENSG00000167645	0.721277829
ENSG00000000460	ENSG00000167670	0.902391543
ENSG00000000460	ENSG00000167674	0.755841974
ENSG00000000460	ENSG00000167721	0.848880738
ENSG00000000460	ENSG00000167965	0.701967212
ENSG00000000460	ENSG00000168005	0.884996899
ENSG00000000460	ENSG00000168014	0.839547191
ENSG00000000460	ENSG00000168175	0.712915286
ENSG00000000460	ENSG00000168259	0.724465763
ENSG00000000460	ENSG00000168411	0.978736293
ENSG00000000460	ENSG00000168439	0.892888789
ENSG00000000460	ENSG00000168488	0.791459319
ENSG00000000460	ENSG00000168495	0.887879824
ENSG00000000460	ENSG00000168496	0.820416126
ENSG00000000460	ENSG00000168724	0.730528643
ENSG00000000460	ENSG00000168813	0.748535764
ENSG00000000460	ENSG00000168883	0.79830548
ENSG00000000460	ENSG00000169188	0.702726748
ENSG00000000460	ENSG00000169221	0.702309939
ENSG00000000460	ENSG00000169371	0.787525052
ENSG00000000460	ENSG00000169375	0.731422259
ENSG00000000460	ENSG00000169981	0.700669902
ENSG00000000460	ENSG00000170144	0.717925131
ENSG00000000460	ENSG00000170191	0.704806169
ENSG00000000460	ENSG00000170312	0.809938577
ENSG00000000460	ENSG00000170515	0.723826909
ENSG00000000460	ENSG00000170584	0.711551331
ENSG00000000460	ENSG00000170606	0.816841761
ENSG00000000460	ENSG00000170619	0.7165738
ENSG00000000460	ENSG00000170727	0.777904764
ENSG00000000460	ENSG00000170734	0.787737414
ENSG00000000460	ENSG00000170779	0.861017445
ENSG00000000460	ENSG00000170836	0.771238601
ENSG00000000460	ENSG00000171169	0.80257013
ENSG00000000460	ENSG00000171421	0.754664007
ENSG00000000460	ENSG00000171453	0.804701677
ENSG00000000460	ENSG00000171456	0.741753617
ENSG00000000460	ENSG00000171792	0.70778627
ENSG00000000460	ENSG00000171960	0.793773234
ENSG00000000460	ENSG00000172009	0.777372952
ENSG00000000460	ENSG00000172062	0.756353361
ENSG00000000460	ENSG00000172262	0.898183378
ENSG00000000460	ENSG00000172315	0.712729216
ENSG00000000460	ENSG00000172409	0.784383073
ENSG00000000460	ENSG00000172500	0.781199137
ENSG00000000460	ENSG00000172534	0.790479316
ENSG00000000460	ENSG00000172660	0.863158624
ENSG00000000460	ENSG00000172795	0.701267914
ENSG00000000460	ENSG00000173145	0.800922162
ENSG00000000460	ENSG00000173171	0.740703157
ENSG00000000460	ENSG00000173207	0.790535685
ENSG00000000460	ENSG00000173226	0.77621536
ENSG00000000460	ENSG00000173473	0.805067554
ENSG00000000460	ENSG00000173852	0.782900316
ENSG00000000460	ENSG00000174177	0.816407917
ENSG00000000460	ENSG00000174197	0.729013644
ENSG00000000460	ENSG00000174442	0.915526202
ENSG00000000460	ENSG00000174744	0.789025243
ENSG00000000460	ENSG00000174780	0.713081885
ENSG00000000460	ENSG00000174799	0.801707703
ENSG00000000460	ENSG00000174842	0.719822345
ENSG00000000460	ENSG00000174953	0.768333412
ENSG00000000460	ENSG00000175166	0.732255995
ENSG00000000460	ENSG00000175216	0.701817059
ENSG00000000460	ENSG00000175376	0.773273687
ENSG00000000460	ENSG00000175455	0.779502394
ENSG00000000460	ENSG00000175548	0.726388538
ENSG00000000460	ENSG00000175550	0.80475956
ENSG00000000460	ENSG00000175595	0.724794817
ENSG00000000460	ENSG00000175643	0.754987391
ENSG00000000460	ENSG00000175768	0.730992634
ENSG00000000460	ENSG00000175792	0.902553858
ENSG00000000460	ENSG00000176101	0.760786761
ENSG00000000460	ENSG00000176102	0.780888923
ENSG00000000460	ENSG00000176407	0.764672351
ENSG00000000460	ENSG00000176619	0.883292962
ENSG00000000460	ENSG00000176890	0.741197315
ENSG00000000460	ENSG00000176915	0.799274352
ENSG00000000460	ENSG00000177084	0.703027055
ENSG00000000460	ENSG00000177192	0.804968409
ENSG00000000460	ENSG00000177302	0.880201959
ENSG00000000460	ENSG00000177963	0.738156621
ENSG00000000460	ENSG00000178691	0.845172675
ENSG00000000460	ENSG00000178896	0.848674254
ENSG00000000460	ENSG00000178921	0.788804079
ENSG00000000460	ENSG00000178966	0.758041062
ENSG00000000460	ENSG00000179021	0.860809924
ENSG00000000460	ENSG00000179051	0.717368929
ENSG00000000460	ENSG00000179151	0.736732706
ENSG00000000460	ENSG00000179409	0.70231664
ENSG00000000460	ENSG00000179950	0.743072857
ENSG00000000460	ENSG00000180198	0.890468464
ENSG00000000460	ENSG00000181026	0.746976496
ENSG00000000460	ENSG00000181135	0.746724903
ENSG00000000460	ENSG00000181588	0.70670508
ENSG00000000460	ENSG00000181638	0.740535136
ENSG00000000460	ENSG00000181827	0.778487997
ENSG00000001036	ENSG00000004864	0.709187526
ENSG00000001036	ENSG00000086065	0.724416699
ENSG00000001036	ENSG00000089159	0.709203324
ENSG00000001036	ENSG00000107789	0.781079695
ENSG00000001036	ENSG00000113583	0.814163359
ENSG00000001036	ENSG00000117500	0.733459255
ENSG00000001036	ENSG00000138069	0.707825162
ENSG00000001036	ENSG00000152683	0.735322495
ENSG00000001036	ENSG00000164244	0.733663489
ENSG00000001036	ENSG00000166900	0.700148383
ENSG00000001036	ENSG00000170266	0.728469116
ENSG00000001167	ENSG00000001460	0.745579606
ENSG00000001167	ENSG00000001629	0.743343881
ENSG00000001167	ENSG00000001631	0.762775284
ENSG00000001167	ENSG00000003509	0.828004426
ENSG00000001167	ENSG00000004487	0.72684434
ENSG00000001167	ENSG00000005156	0.818564604
ENSG00000001167	ENSG00000005339	0.761389791
ENSG00000001167	ENSG00000005448	0.828955617
ENSG00000001167	ENSG00000006634	0.876925358
ENSG00000001167	ENSG00000006712	0.819984645
ENSG00000001167	ENSG00000007341	0.798432101
ENSG00000001167	ENSG00000007545	0.836216769
ENSG00000001167	ENSG00000008083	0.765138891
ENSG00000001167	ENSG00000008405	0.722284716
ENSG00000001167	ENSG00000009830	0.8545887
ENSG00000001167	ENSG00000010072	0.838440688
ENSG00000001167	ENSG00000010219	0.804134448
ENSG00000001167	ENSG00000010318	0.772864887
ENSG00000001167	ENSG00000010539	0.910813176
ENSG00000001167	ENSG00000010626	0.747654211
ENSG00000001167	ENSG00000011258	0.738451206
ENSG00000001167	ENSG00000011260	0.847224289
ENSG00000001167	ENSG00000011275	0.849422276
ENSG00000001167	ENSG00000012048	0.728838359
ENSG00000001167	ENSG00000013523	0.715734665
ENSG00000001167	ENSG00000013810	0.722263529
ENSG00000001167	ENSG00000015568	0.756342136
ENSG00000001167	ENSG00000020577	0.760045865
ENSG00000001167	ENSG00000021776	0.758210152
ENSG00000001167	ENSG00000023287	0.716499771
ENSG00000001167	ENSG00000025156	0.740704517
ENSG00000001167	ENSG00000025293	0.794026061
ENSG00000001167	ENSG00000025772	0.856768128
ENSG00000001167	ENSG00000025800	0.791973574
ENSG00000001167	ENSG00000028839	0.858110817
ENSG00000001167	ENSG00000031823	0.749313111
ENSG00000001167	ENSG00000032742	0.760327142
ENSG00000001167	ENSG00000035687	0.705104243
ENSG00000001167	ENSG00000036257	0.806115715
ENSG00000001167	ENSG00000038532	0.804683829
ENSG00000001167	ENSG00000042088	0.810423581
ENSG00000001167	ENSG00000042317	0.770145533
ENSG00000001167	ENSG00000043093	0.79003509
ENSG00000001167	ENSG00000047410	0.86594587
ENSG00000001167	ENSG00000047634	0.747242458
ENSG00000001167	ENSG00000048649	0.70660963
ENSG00000001167	ENSG00000051825	0.804285324
ENSG00000001167	ENSG00000055130	0.748826922
ENSG00000001167	ENSG00000055147	0.723246599
ENSG00000001167	ENSG00000060642	0.70175372
ENSG00000001167	ENSG00000062194	0.75549461
ENSG00000001167	ENSG00000062650	0.867248853
ENSG00000001167	ENSG00000062725	0.876096628
ENSG00000001167	ENSG00000064199	0.803246733
ENSG00000001167	ENSG00000064419	0.806393785
ENSG00000001167	ENSG00000064607	0.813943019
ENSG00000001167	ENSG00000064703	0.876981574
ENSG00000001167	ENSG00000064933	0.852236604
ENSG00000001167	ENSG00000064995	0.756933757
ENSG00000001167	ENSG00000065060	0.839748962
ENSG00000001167	ENSG00000065150	0.90494437
ENSG00000001167	ENSG00000066933	0.708074728
ENSG00000001167	ENSG00000067365	0.743000595
ENSG00000001167	ENSG00000067369	0.707909196
ENSG00000001167	ENSG00000068796	0.723625013
ENSG00000001167	ENSG00000068878	0.820395108
ENSG00000001167	ENSG00000070367	0.802199493
ENSG00000001167	ENSG00000070501	0.712335826
ENSG00000001167	ENSG00000070770	0.792484003
ENSG00000001167	ENSG00000071462	0.856147017
ENSG00000001167	ENSG00000071564	0.751221508
ENSG00000001167	ENSG00000071626	0.720653962
ENSG00000001167	ENSG00000072736	0.779640809
ENSG00000001167	ENSG00000073614	0.755009934
ENSG00000001167	ENSG00000074603	0.780552126
ENSG00000001167	ENSG00000075131	0.706908478
ENSG00000001167	ENSG00000075151	0.785590776
ENSG00000001167	ENSG00000075975	0.772884191
ENSG00000001167	ENSG00000076108	0.772450838
ENSG00000001167	ENSG00000077458	0.747383172
ENSG00000001167	ENSG00000078043	0.797897301
ENSG00000001167	ENSG00000078403	0.838095843
ENSG00000001167	ENSG00000078487	0.794537747
ENSG00000001167	ENSG00000078618	0.775563299
ENSG00000001167	ENSG00000078674	0.835244258
ENSG00000001167	ENSG00000079335	0.752953806
ENSG00000001167	ENSG00000079387	0.89773696
ENSG00000001167	ENSG00000080345	0.743673744
ENSG00000001167	ENSG00000080823	0.786269571
ENSG00000001167	ENSG00000082898	0.706231805
ENSG00000001167	ENSG00000083520	0.798496014
ENSG00000001167	ENSG00000083535	0.757725386
ENSG00000001167	ENSG00000083842	0.733565323
ENSG00000001167	ENSG00000083844	0.768745634
ENSG00000001167	ENSG00000084072	0.718395572
ENSG00000001167	ENSG00000084463	0.78036892
ENSG00000001167	ENSG00000084693	0.814460105
ENSG00000001167	ENSG00000085231	0.804317594
ENSG00000001167	ENSG00000086200	0.759350363
ENSG00000001167	ENSG00000087087	0.871765083
ENSG00000001167	ENSG00000087206	0.882603024
ENSG00000001167	ENSG00000087365	0.820745511
ENSG00000001167	ENSG00000087903	0.765593168
ENSG00000001167	ENSG00000088038	0.716547972
ENSG00000001167	ENSG00000088356	0.830977462
ENSG00000001167	ENSG00000088727	0.705773492
ENSG00000001167	ENSG00000089048	0.732074721
ENSG00000001167	ENSG00000089234	0.806345645
ENSG00000001167	ENSG00000089916	0.888254001
ENSG00000001167	ENSG00000090061	0.851223803
ENSG00000001167	ENSG00000090372	0.806230465
ENSG00000001167	ENSG00000090470	0.794667286
ENSG00000001167	ENSG00000091009	0.930300445
ENSG00000001167	ENSG00000092020	0.717852497
ENSG00000001167	ENSG00000092140	0.93525385
ENSG00000001167	ENSG00000092201	0.742342424
ENSG00000001167	ENSG00000094975	0.803160243
ENSG00000001167	ENSG00000095319	0.87728662
ENSG00000001167	ENSG00000096093	0.808052662
ENSG00000001167	ENSG00000096654	0.710770116
ENSG00000001167	ENSG00000096872	0.808462323
ENSG00000001167	ENSG00000099381	0.930439634
ENSG00000001167	ENSG00000099940	0.781851432
ENSG00000001167	ENSG00000099956	0.762445535
ENSG00000001167	ENSG00000099995	0.812266019
ENSG00000001167	ENSG00000100014	0.775699869
ENSG00000001167	ENSG00000100027	0.749772259
ENSG00000001167	ENSG00000100056	0.78921578
ENSG00000001167	ENSG00000100083	0.797685599
ENSG00000001167	ENSG00000100124	0.820314931
ENSG00000001167	ENSG00000100241	0.815872944
ENSG00000001167	ENSG00000100335	0.815444046
ENSG00000001167	ENSG00000100354	0.820524354
ENSG00000001167	ENSG00000100401	0.700218219
ENSG00000001167	ENSG00000100425	0.75145439
ENSG00000001167	ENSG00000100523	0.896911305
ENSG00000001167	ENSG00000100526	0.842838346
ENSG00000001167	ENSG00000100532	0.769435874
ENSG00000001167	ENSG00000100578	0.90929276
ENSG00000001167	ENSG00000100603	0.772443873
ENSG00000001167	ENSG00000100629	0.768576609
ENSG00000001167	ENSG00000100722	0.861559324
ENSG00000001167	ENSG00000100749	0.830474517
ENSG00000001167	ENSG00000101052	0.790643042
ENSG00000001167	ENSG00000101126	0.772007844
ENSG00000001167	ENSG00000101146	0.894782698
ENSG00000001167	ENSG00000101189	0.825203111
ENSG00000001167	ENSG00000101190	0.827385985
ENSG00000001167	ENSG00000101216	0.719258169
ENSG00000001167	ENSG00000101442	0.828033932
ENSG00000001167	ENSG00000101544	0.70853553
ENSG00000001167	ENSG00000101624	0.828428876
ENSG00000001167	ENSG00000101888	0.736544136
ENSG00000001167	ENSG00000101911	0.794385028
ENSG00000001167	ENSG00000102221	0.704542169
ENSG00000001167	ENSG00000102710	0.820119994
ENSG00000001167	ENSG00000102786	0.781225238
ENSG00000001167	ENSG00000102900	0.747139145
ENSG00000001167	ENSG00000102984	0.78030915
ENSG00000001167	ENSG00000103042	0.76780809
ENSG00000001167	ENSG00000103047	0.755024992
ENSG00000001167	ENSG00000103248	0.726150401
ENSG00000001167	ENSG00000103494	0.864245429
ENSG00000001167	ENSG00000103540	0.806387098
ENSG00000001167	ENSG00000104218	0.722077548
ENSG00000001167	ENSG00000104517	0.755739305
ENSG00000001167	ENSG00000104626	0.724305264
ENSG00000001167	ENSG00000104731	0.718161626
ENSG00000001167	ENSG00000104884	0.758491378
ENSG00000001167	ENSG00000104885	0.798210542
ENSG00000001167	ENSG00000104973	0.71329379
ENSG00000001167	ENSG00000105053	0.767159514
ENSG00000001167	ENSG00000105072	0.731640815
ENSG00000001167	ENSG00000105085	0.811454787
ENSG00000001167	ENSG00000105229	0.782870127
ENSG00000001167	ENSG00000105325	0.779560851
ENSG00000001167	ENSG00000105497	0.736805584
ENSG00000001167	ENSG00000105732	0.860086123
ENSG00000001167	ENSG00000105750	0.760597487
ENSG00000001167	ENSG00000105771	0.804709884
ENSG00000001167	ENSG00000105879	0.769163468
ENSG00000001167	ENSG00000105926	0.77022752
ENSG00000001167	ENSG00000106012	0.799611995
ENSG00000001167	ENSG00000106346	0.8759005
ENSG00000001167	ENSG00000106638	0.795202382
ENSG00000001167	ENSG00000107625	0.737598057
ENSG00000001167	ENSG00000107951	0.919602021
ENSG00000001167	ENSG00000108021	0.909901837
ENSG00000001167	ENSG00000108055	0.838458298
ENSG00000001167	ENSG00000108064	0.752006239
ENSG00000001167	ENSG00000108094	0.834548531
ENSG00000001167	ENSG00000108100	0.864248846
ENSG00000001167	ENSG00000108262	0.773275021
ENSG00000001167	ENSG00000108264	0.909959144
ENSG00000001167	ENSG00000108278	0.749265121
ENSG00000001167	ENSG00000108306	0.724067963
ENSG00000001167	ENSG00000108349	0.814619688
ENSG00000001167	ENSG00000108395	0.780035615
ENSG00000001167	ENSG00000108559	0.782455823
ENSG00000001167	ENSG00000109084	0.701506134
ENSG00000001167	ENSG00000109452	0.782377702
ENSG00000001167	ENSG00000109685	0.772148099
ENSG00000001167	ENSG00000109881	0.846737134
ENSG00000001167	ENSG00000110047	0.729121999
ENSG00000001167	ENSG00000110075	0.734411965
ENSG00000001167	ENSG00000110274	0.827686961
ENSG00000001167	ENSG00000110395	0.831110942
ENSG00000001167	ENSG00000110713	0.939529722
ENSG00000001167	ENSG00000110768	0.800077665
ENSG00000001167	ENSG00000111224	0.71135379
ENSG00000001167	ENSG00000111450	0.730845854
ENSG00000001167	ENSG00000111554	0.7546562
ENSG00000001167	ENSG00000111727	0.734544035
ENSG00000001167	ENSG00000111752	0.720103944
ENSG00000001167	ENSG00000111860	0.79684925
ENSG00000001167	ENSG00000112130	0.773316801
ENSG00000001167	ENSG00000112167	0.799248185
ENSG00000001167	ENSG00000112200	0.80442187
ENSG00000001167	ENSG00000112592	0.922879355
ENSG00000001167	ENSG00000112983	0.920367334
ENSG00000001167	ENSG00000113569	0.896355377
ENSG00000001167	ENSG00000113734	0.742041122
ENSG00000001167	ENSG00000113812	0.737105318
ENSG00000001167	ENSG00000113838	0.749705304
ENSG00000001167	ENSG00000114439	0.821185843
ENSG00000001167	ENSG00000114473	0.738224254
ENSG00000001167	ENSG00000114742	0.742305603
ENSG00000001167	ENSG00000114904	0.861979981
ENSG00000001167	ENSG00000114982	0.771346843
ENSG00000001167	ENSG00000115145	0.7082731
ENSG00000001167	ENSG00000115241	0.890933191
ENSG00000001167	ENSG00000115355	0.815781485
ENSG00000001167	ENSG00000115758	0.715950332
ENSG00000001167	ENSG00000115825	0.717858548
ENSG00000001167	ENSG00000115942	0.855707411
ENSG00000001167	ENSG00000115998	0.823318924
ENSG00000001167	ENSG00000116127	0.869384085
ENSG00000001167	ENSG00000116191	0.708336579
ENSG00000001167	ENSG00000116205	0.705917452
ENSG00000001167	ENSG00000116273	0.829750367
ENSG00000001167	ENSG00000116497	0.946662539
ENSG00000001167	ENSG00000116668	0.758157349
ENSG00000001167	ENSG00000116670	0.707397902
ENSG00000001167	ENSG00000116698	0.925099711
ENSG00000001167	ENSG00000117000	0.816897415
ENSG00000001167	ENSG00000117139	0.779717734
ENSG00000001167	ENSG00000117153	0.78201839
ENSG00000001167	ENSG00000117155	0.735396505
ENSG00000001167	ENSG00000117481	0.813514841
ENSG00000001167	ENSG00000117505	0.720936923
ENSG00000001167	ENSG00000117569	0.77359729
ENSG00000001167	ENSG00000117625	0.793452179
ENSG00000001167	ENSG00000117748	0.808877542
ENSG00000001167	ENSG00000118260	0.947789176
ENSG00000001167	ENSG00000118482	0.724640158
ENSG00000001167	ENSG00000118690	0.748245092
ENSG00000001167	ENSG00000118894	0.797141622
ENSG00000001167	ENSG00000118900	0.814686495
ENSG00000001167	ENSG00000119203	0.809522286
ENSG00000001167	ENSG00000119285	0.700183381
ENSG00000001167	ENSG00000119392	0.850849875
ENSG00000001167	ENSG00000119397	0.765128135
ENSG00000001167	ENSG00000119596	0.833534736
ENSG00000001167	ENSG00000119636	0.728039389
ENSG00000001167	ENSG00000119661	0.849039426
ENSG00000001167	ENSG00000119685	0.831318766
ENSG00000001167	ENSG00000119725	0.730139223
ENSG00000001167	ENSG00000119906	0.740959559
ENSG00000001167	ENSG00000119965	0.857736791
ENSG00000001167	ENSG00000120526	0.706422713
ENSG00000001167	ENSG00000120647	0.763831847
ENSG00000001167	ENSG00000120699	0.760993768
ENSG00000001167	ENSG00000120709	0.793730179
ENSG00000001167	ENSG00000121058	0.846250135
ENSG00000001167	ENSG00000121274	0.771235329
ENSG00000001167	ENSG00000121390	0.845564015
ENSG00000001167	ENSG00000121481	0.787570599
ENSG00000001167	ENSG00000121486	0.756805183
ENSG00000001167	ENSG00000121542	0.763747803
ENSG00000001167	ENSG00000121644	0.814673646
ENSG00000001167	ENSG00000121741	0.738095477
ENSG00000001167	ENSG00000122741	0.72998091
ENSG00000001167	ENSG00000123094	0.709830331
ENSG00000001167	ENSG00000123106	0.718961846
ENSG00000001167	ENSG00000123136	0.774031801
ENSG00000001167	ENSG00000123737	0.826575775
ENSG00000001167	ENSG00000123975	0.714744862
ENSG00000001167	ENSG00000124160	0.700254306
ENSG00000001167	ENSG00000124571	0.796838822
ENSG00000001167	ENSG00000124733	0.880154955
ENSG00000001167	ENSG00000125386	0.813674786
ENSG00000001167	ENSG00000125388	0.738132996
ENSG00000001167	ENSG00000125459	0.81514627
ENSG00000001167	ENSG00000125630	0.777007403
ENSG00000001167	ENSG00000125755	0.901606652
ENSG00000001167	ENSG00000125779	0.766554844
ENSG00000001167	ENSG00000125818	0.779156815
ENSG00000001167	ENSG00000125834	0.720171106
ENSG00000001167	ENSG00000126003	0.705626955
ENSG00000001167	ENSG00000126070	0.798631201
ENSG00000001167	ENSG00000126216	0.742024142
ENSG00000001167	ENSG00000126814	0.718296835
ENSG00000001167	ENSG00000126883	0.794212617
ENSG00000001167	ENSG00000127337	0.818081811
ENSG00000001167	ENSG00000128185	0.709953121
ENSG00000001167	ENSG00000128513	0.723984719
ENSG00000001167	ENSG00000128581	0.761688813
ENSG00000001167	ENSG00000128881	0.770717172
ENSG00000001167	ENSG00000128944	0.828176033
ENSG00000001167	ENSG00000129315	0.784310587
ENSG00000001167	ENSG00000129351	0.721138516
ENSG00000001167	ENSG00000129691	0.808317423
ENSG00000001167	ENSG00000129696	0.721272733
ENSG00000001167	ENSG00000130165	0.789751486
ENSG00000001167	ENSG00000130227	0.737236049
ENSG00000001167	ENSG00000130699	0.72073245
ENSG00000001167	ENSG00000130856	0.790870929
ENSG00000001167	ENSG00000131462	0.807701047
ENSG00000001167	ENSG00000131470	0.805970083
ENSG00000001167	ENSG00000131626	0.77885781
ENSG00000001167	ENSG00000131773	0.757287344
ENSG00000001167	ENSG00000131848	0.802211465
ENSG00000001167	ENSG00000132153	0.927329966
ENSG00000001167	ENSG00000132478	0.713142868
ENSG00000001167	ENSG00000132522	0.702916819
ENSG00000001167	ENSG00000132773	0.84826866
ENSG00000001167	ENSG00000132823	0.890391271
ENSG00000001167	ENSG00000132950	0.741608586
ENSG00000001167	ENSG00000133193	0.876159782
ENSG00000001167	ENSG00000133302	0.831198175
ENSG00000001167	ENSG00000133422	0.900821416
ENSG00000001167	ENSG00000133739	0.805536043
ENSG00000001167	ENSG00000133773	0.728839822
ENSG00000001167	ENSG00000133935	0.701126207
ENSG00000001167	ENSG00000134077	0.847092943
ENSG00000001167	ENSG00000134758	0.844323377
ENSG00000001167	ENSG00000134779	0.813734445
ENSG00000001167	ENSG00000134815	0.843819796
ENSG00000001167	ENSG00000134852	0.736666408
ENSG00000001167	ENSG00000134900	0.825677739
ENSG00000001167	ENSG00000135040	0.721885273
ENSG00000001167	ENSG00000135250	0.761814726
ENSG00000001167	ENSG00000135315	0.81551848
ENSG00000001167	ENSG00000135387	0.905688532
ENSG00000001167	ENSG00000135482	0.76557019
ENSG00000001167	ENSG00000135631	0.726999184
ENSG00000001167	ENSG00000135837	0.814420676
ENSG00000001167	ENSG00000135912	0.795577118
ENSG00000001167	ENSG00000135913	0.96102137
ENSG00000001167	ENSG00000135951	0.763344363
ENSG00000001167	ENSG00000136108	0.712313462
ENSG00000001167	ENSG00000136243	0.736556204
ENSG00000001167	ENSG00000136319	0.741410901
ENSG00000001167	ENSG00000136504	0.810324561
ENSG00000001167	ENSG00000136643	0.780601981
ENSG00000001167	ENSG00000136715	0.905893852
ENSG00000001167	ENSG00000136811	0.832987956
ENSG00000001167	ENSG00000136861	0.743283728
ENSG00000001167	ENSG00000136891	0.848836032
ENSG00000001167	ENSG00000136937	0.710948609
ENSG00000001167	ENSG00000137073	0.859492003
ENSG00000001167	ENSG00000137075	0.796739881
ENSG00000001167	ENSG00000137185	0.749505117
ENSG00000001167	ENSG00000137200	0.832654672
ENSG00000001167	ENSG00000137218	0.737093804
ENSG00000001167	ENSG00000137337	0.900189408
ENSG00000001167	ENSG00000137494	0.755604463
ENSG00000001167	ENSG00000137500	0.739650628
ENSG00000001167	ENSG00000137656	0.754427031
ENSG00000001167	ENSG00000137770	0.743840373
ENSG00000001167	ENSG00000137815	0.734321815
ENSG00000001167	ENSG00000137817	0.769080907
ENSG00000001167	ENSG00000138081	0.752530584
ENSG00000001167	ENSG00000138587	0.812799499
ENSG00000001167	ENSG00000138613	0.817903433
ENSG00000001167	ENSG00000138709	0.731295366
ENSG00000001167	ENSG00000138780	0.842823995
ENSG00000001167	ENSG00000139350	0.88509037
ENSG00000001167	ENSG00000139496	0.935072239
ENSG00000001167	ENSG00000139637	0.869282498
ENSG00000001167	ENSG00000139697	0.900580473
ENSG00000001167	ENSG00000139719	0.858056376
ENSG00000001167	ENSG00000139990	0.834410355
ENSG00000001167	ENSG00000140025	0.793477417
ENSG00000001167	ENSG00000140265	0.849209601
ENSG00000001167	ENSG00000140307	0.797407348
ENSG00000001167	ENSG00000140320	0.709500267
ENSG00000001167	ENSG00000140743	0.747606642
ENSG00000001167	ENSG00000140830	0.722242914
ENSG00000001167	ENSG00000140948	0.74370065
ENSG00000001167	ENSG00000140987	0.71643727
ENSG00000001167	ENSG00000140993	0.714156639
ENSG00000001167	ENSG00000141030	0.789013106
ENSG00000001167	ENSG00000141219	0.937502909
ENSG00000001167	ENSG00000141428	0.794524659
ENSG00000001167	ENSG00000141446	0.898945756
ENSG00000001167	ENSG00000141456	0.741443859
ENSG00000001167	ENSG00000141562	0.721704486
ENSG00000001167	ENSG00000141568	0.778823747
ENSG00000001167	ENSG00000141644	0.745283762
ENSG00000001167	ENSG00000141873	0.799930087
ENSG00000001167	ENSG00000142039	0.712779959
ENSG00000001167	ENSG00000142230	0.756234579
ENSG00000001167	ENSG00000142528	0.85361276
ENSG00000001167	ENSG00000142794	0.74743206
ENSG00000001167	ENSG00000142856	0.772238841
ENSG00000001167	ENSG00000143033	0.74481122
ENSG00000001167	ENSG00000143190	0.82973794
ENSG00000001167	ENSG00000143319	0.872292638
ENSG00000001167	ENSG00000143379	0.714836021
ENSG00000001167	ENSG00000143398	0.710429622
ENSG00000001167	ENSG00000143443	0.753258415
ENSG00000001167	ENSG00000143458	0.773511813
ENSG00000001167	ENSG00000143493	0.842681783
ENSG00000001167	ENSG00000143702	0.847896913
ENSG00000001167	ENSG00000143889	0.816545469
ENSG00000001167	ENSG00000143970	0.869231487
ENSG00000001167	ENSG00000144231	0.871749993
ENSG00000001167	ENSG00000144233	0.757680708
ENSG00000001167	ENSG00000144468	0.737785758
ENSG00000001167	ENSG00000144504	0.752249205
ENSG00000001167	ENSG00000144524	0.852879985
ENSG00000001167	ENSG00000144589	0.769436524
ENSG00000001167	ENSG00000144848	0.774553868
ENSG00000001167	ENSG00000145041	0.903210853
ENSG00000001167	ENSG00000145216	0.859967828
ENSG00000001167	ENSG00000145220	0.867800362
ENSG00000001167	ENSG00000145331	0.800323281
ENSG00000001167	ENSG00000145388	0.765859998
ENSG00000001167	ENSG00000146463	0.938354896
ENSG00000001167	ENSG00000146587	0.797730525
ENSG00000001167	ENSG00000146834	0.769032748
ENSG00000001167	ENSG00000146872	0.872490228
ENSG00000001167	ENSG00000147874	0.909371677
ENSG00000001167	ENSG00000148019	0.822427649
ENSG00000001167	ENSG00000148291	0.80796627
ENSG00000001167	ENSG00000148814	0.779263605
ENSG00000001167	ENSG00000148835	0.881547418
ENSG00000001167	ENSG00000148843	0.746019036
ENSG00000001167	ENSG00000149187	0.704284554
ENSG00000001167	ENSG00000149212	0.775947621
ENSG00000001167	ENSG00000149292	0.784136602
ENSG00000001167	ENSG00000149636	0.744036071
ENSG00000001167	ENSG00000149657	0.704089826
ENSG00000001167	ENSG00000149679	0.807167248
ENSG00000001167	ENSG00000150967	0.792744197
ENSG00000001167	ENSG00000151065	0.751084361
ENSG00000001167	ENSG00000151092	0.801752133
ENSG00000001167	ENSG00000151287	0.81034503
ENSG00000001167	ENSG00000151422	0.755074002
ENSG00000001167	ENSG00000151461	0.800448428
ENSG00000001167	ENSG00000151687	0.739593725
ENSG00000001167	ENSG00000151725	0.86288472
ENSG00000001167	ENSG00000151743	0.70842257
ENSG00000001167	ENSG00000151846	0.709250697
ENSG00000001167	ENSG00000151849	0.913161767
ENSG00000001167	ENSG00000151893	0.71231673
ENSG00000001167	ENSG00000152193	0.925212018
ENSG00000001167	ENSG00000152359	0.795603562
ENSG00000001167	ENSG00000152455	0.861771257
ENSG00000001167	ENSG00000152464	0.856494574
ENSG00000001167	ENSG00000152942	0.877286599
ENSG00000001167	ENSG00000153044	0.743048273
ENSG00000001167	ENSG00000153048	0.797637414
ENSG00000001167	ENSG00000153140	0.820861752
ENSG00000001167	ENSG00000153165	0.81912131
ENSG00000001167	ENSG00000153187	0.702886319
ENSG00000001167	ENSG00000153207	0.719457116
ENSG00000001167	ENSG00000153575	0.742356583
ENSG00000001167	ENSG00000153790	0.790690663
ENSG00000001167	ENSG00000153827	0.890315818
ENSG00000001167	ENSG00000154240	0.751108348
ENSG00000001167	ENSG00000154642	0.70623061
ENSG00000001167	ENSG00000155330	0.76395251
ENSG00000001167	ENSG00000155827	0.756143277
ENSG00000001167	ENSG00000155868	0.859845586
ENSG00000001167	ENSG00000156384	0.937913051
ENSG00000001167	ENSG00000156853	0.830243169
ENSG00000001167	ENSG00000156873	0.812858929
ENSG00000001167	ENSG00000156876	0.757486201
ENSG00000001167	ENSG00000156983	0.89961387
ENSG00000001167	ENSG00000157349	0.784293977
ENSG00000001167	ENSG00000157429	0.72176112
ENSG00000001167	ENSG00000157764	0.823014445
ENSG00000001167	ENSG00000157954	0.781690771
ENSG00000001167	ENSG00000158169	0.76010663
ENSG00000001167	ENSG00000158290	0.74483763
ENSG00000001167	ENSG00000158545	0.71720392
ENSG00000001167	ENSG00000158796	0.731659641
ENSG00000001167	ENSG00000159147	0.801729284
ENSG00000001167	ENSG00000159685	0.728710052
ENSG00000001167	ENSG00000159873	0.881479316
ENSG00000001167	ENSG00000159885	0.780014567
ENSG00000001167	ENSG00000160051	0.898343798
ENSG00000001167	ENSG00000160087	0.792176934
ENSG00000001167	ENSG00000160199	0.810024947
ENSG00000001167	ENSG00000160209	0.730588684
ENSG00000001167	ENSG00000160284	0.718391657
ENSG00000001167	ENSG00000160584	0.736210798
ENSG00000001167	ENSG00000160917	0.810221655
ENSG00000001167	ENSG00000161036	0.840440156
ENSG00000001167	ENSG00000161692	0.903358395
ENSG00000001167	ENSG00000161914	0.78356517
[truncated: 636,625 more rows]
