# Supplementary material for: A novel evolutionary model for constructing gene coexpression networks with comprehensive features
Source: BMC Bioinformatics. 2019 Sep 6;20:460. doi: 10.1186/s12859-019-3035-7 (PMC6731579; doi:10.1186/s12859-019-3035-7)
Supplement: Supplementary file 11 — Table S4. This table contains gene age for 8061 different genes in original partitions. (XLSX 138 kb) [file 12859_2019_3035_MOESM11_ESM.xlsx]

## Sheet: Table S4
gene	branch
ENSG00000122497	13
ENSG00000153165	13
ENSG00000162825	13
ENSG00000174194	13
ENSG00000174196	13
ENSG00000174353	13
ENSG00000008128	13
ENSG00000015568	13
ENSG00000099290	12
ENSG00000136682	12
ENSG00000142794	12
ENSG00000144134	12
ENSG00000145736	12
ENSG00000147996	12
ENSG00000152726	12
ENSG00000158483	12
ENSG00000169246	12
ENSG00000171471	12
ENSG00000173272	12
ENSG00000013573	11
ENSG00000144199	11
ENSG00000152042	11
ENSG00000161583	11
ENSG00000168614	11
ENSG00000169203	11
ENSG00000171291	11
ENSG00000172650	11
ENSG00000175265	11
ENSG00000160072	11
ENSG00000163386	11
ENSG00000108448	10
ENSG00000146707	10
ENSG00000165055	10
ENSG00000169629	10
ENSG00000171928	10
ENSG00000180389	10
ENSG00000180574	10
ENSG00000103512	10
ENSG00000181625	10
ENSG00000105808	9
ENSG00000159882	9
ENSG00000159885	9
ENSG00000161133	9
ENSG00000167232	9
ENSG00000174428	9
ENSG00000178935	9
ENSG00000181450	9
ENSG00000139675	9
ENSG00000167562	9
ENSG00000026950	8
ENSG00000089335	8
ENSG00000105750	8
ENSG00000111843	8
ENSG00000117262	8
ENSG00000118620	8
ENSG00000131127	8
ENSG00000146757	8
ENSG00000151846	8
ENSG00000157326	8
ENSG00000163374	8
ENSG00000169715	8
ENSG00000170100	8
ENSG00000172687	8
ENSG00000173041	8
ENSG00000131848	8
ENSG00000135976	8
ENSG00000146574	8
ENSG00000167555	8
ENSG00000175322	8
ENSG00000100342	7
ENSG00000126524	7
ENSG00000130818	7
ENSG00000146731	7
ENSG00000171469	7
ENSG00000178700	7
ENSG00000075407	6
ENSG00000111215	6
ENSG00000132256	6
ENSG00000133134	6
ENSG00000135747	6
ENSG00000147121	6
ENSG00000147124	6
ENSG00000162076	6
ENSG00000165948	6
ENSG00000168661	6
ENSG00000171970	6
ENSG00000174775	6
ENSG00000175787	6
ENSG00000176396	6
ENSG00000177432	6
ENSG00000179304	6
ENSG00000062370	5
ENSG00000063587	5
ENSG00000068971	5
ENSG00000081386	5
ENSG00000083812	5
ENSG00000083814	5
ENSG00000085514	5
ENSG00000087088	5
ENSG00000090612	5
ENSG00000091592	5
ENSG00000096654	5
ENSG00000099326	5
ENSG00000102078	5
ENSG00000102317	5
ENSG00000102390	5
ENSG00000102409	5
ENSG00000102699	5
ENSG00000104863	5
ENSG00000104960	5
ENSG00000105063	5
ENSG00000105483	5
ENSG00000108679	5
ENSG00000110844	5
ENSG00000111196	5
ENSG00000112343	5
ENSG00000117010	5
ENSG00000119632	5
ENSG00000119917	5
ENSG00000120784	5
ENSG00000121410	5
ENSG00000121413	5
ENSG00000123562	5
ENSG00000124333	5
ENSG00000124444	5
ENSG00000124459	5
ENSG00000124613	5
ENSG00000125652	5
ENSG00000125846	5
ENSG00000125962	5
ENSG00000126947	5
ENSG00000127081	5
ENSG00000127920	5
ENSG00000130303	5
ENSG00000130725	5
ENSG00000131845	5
ENSG00000132109	5
ENSG00000132635	5
ENSG00000132661	5
ENSG00000132950	5
ENSG00000133142	5
ENSG00000134590	5
ENSG00000135446	5
ENSG00000137038	5
ENSG00000137040	5
ENSG00000137185	5
ENSG00000137965	5
ENSG00000142089	5
ENSG00000142227	5
ENSG00000142528	5
ENSG00000144026	5
ENSG00000144161	5
ENSG00000146587	5
ENSG00000147118	5
ENSG00000153896	5
ENSG00000154760	5
ENSG00000157429	5
ENSG00000158691	5
ENSG00000159445	5
ENSG00000160932	5
ENSG00000160961	5
ENSG00000163170	5
ENSG00000163257	5
ENSG00000163867	5
ENSG00000163923	5
ENSG00000164048	5
ENSG00000164631	5
ENSG00000165502	5
ENSG00000165572	5
ENSG00000165943	5
ENSG00000166681	5
ENSG00000167333	5
ENSG00000167377	5
ENSG00000167378	5
ENSG00000167380	5
ENSG00000167617	5
ENSG00000167635	5
ENSG00000167747	5
ENSG00000167840	5
ENSG00000167920	5
ENSG00000167981	5
ENSG00000168116	5
ENSG00000169131	5
ENSG00000169564	5
ENSG00000169740	5
ENSG00000169813	5
ENSG00000169871	5
ENSG00000169955	5
ENSG00000170619	5
ENSG00000171827	5
ENSG00000172123	5
ENSG00000172465	5
ENSG00000172888	5
ENSG00000173275	5
ENSG00000173457	5
ENSG00000174652	5
ENSG00000175691	5
ENSG00000176903	5
ENSG00000177383	5
ENSG00000177613	5
ENSG00000177873	5
ENSG00000177932	5
ENSG00000178338	5
ENSG00000178913	5
ENSG00000178988	5
ENSG00000179010	5
ENSG00000179195	5
ENSG00000179222	5
ENSG00000180479	5
ENSG00000180543	5
ENSG00000180964	5
ENSG00000181191	5
ENSG00000181638	5
ENSG00000130544	5
ENSG00000130684	5
ENSG00000142556	5
ENSG00000152439	5
ENSG00000161551	5
ENSG00000166987	5
ENSG00000170949	5
ENSG00000005243	4
ENSG00000005801	4
ENSG00000008324	4
ENSG00000010704	4
ENSG00000047634	4
ENSG00000063180	4
ENSG00000067066	4
ENSG00000067445	4
ENSG00000073605	4
ENSG00000083817	4
ENSG00000083838	4
ENSG00000083842	4
ENSG00000083844	4
ENSG00000084072	4
ENSG00000085063	4
ENSG00000088356	4
ENSG00000088876	4
ENSG00000088888	4
ENSG00000099330	4
ENSG00000101439	4
ENSG00000102096	4
ENSG00000104825	4
ENSG00000104870	4
ENSG00000104936	4
ENSG00000104976	4
ENSG00000105258	4
ENSG00000105497	4
ENSG00000105711	4
ENSG00000107890	4
ENSG00000108691	4
ENSG00000112514	4
ENSG00000112667	4
ENSG00000112763	4
ENSG00000114023	4
ENSG00000114698	4
ENSG00000116815	4
ENSG00000121406	4
ENSG00000121417	4
ENSG00000122783	4
ENSG00000126267	4
ENSG00000126709	4
ENSG00000126945	4
ENSG00000128000	4
ENSG00000128335	4
ENSG00000128739	4
ENSG00000128944	4
ENSG00000129559	4
ENSG00000130193	4
ENSG00000130208	4
ENSG00000130755	4
ENSG00000130803	4
ENSG00000132507	4
ENSG00000132522	4
ENSG00000135245	4
ENSG00000137331	4
ENSG00000137752	4
ENSG00000140939	4
ENSG00000142065	4
ENSG00000143369	4
ENSG00000143434	4
ENSG00000143443	4
ENSG00000143811	4
ENSG00000145022	4
ENSG00000145247	4
ENSG00000147789	4
ENSG00000148803	4
ENSG00000150782	4
ENSG00000152291	4
ENSG00000152443	4
ENSG00000152454	4
ENSG00000153044	4
ENSG00000154957	4
ENSG00000156853	4
ENSG00000158050	4
ENSG00000159110	4
ENSG00000159335	4
ENSG00000159884	4
ENSG00000160014	4
ENSG00000160213	4
ENSG00000160813	4
ENSG00000160908	4
ENSG00000161016	4
ENSG00000162714	4
ENSG00000163067	4
ENSG00000163565	4
ENSG00000163633	4
ENSG00000164002	4
ENSG00000164010	4
ENSG00000165512	4
ENSG00000165810	4
ENSG00000166261	4
ENSG00000166401	4
ENSG00000166526	4
ENSG00000166529	4
ENSG00000166557	4
ENSG00000166762	4
ENSG00000167637	4
ENSG00000167702	4
ENSG00000167775	4
ENSG00000167785	4
ENSG00000169951	4
ENSG00000169957	4
ENSG00000169981	4
ENSG00000170604	4
ENSG00000170631	4
ENSG00000171161	4
ENSG00000171204	4
ENSG00000171222	4
ENSG00000171295	4
ENSG00000171425	4
ENSG00000171466	4
ENSG00000171574	4
ENSG00000171606	4
ENSG00000172354	4
ENSG00000172466	4
ENSG00000173221	4
ENSG00000173480	4
ENSG00000173875	4
ENSG00000174996	4
ENSG00000175768	4
ENSG00000175906	4
ENSG00000176024	4
ENSG00000177946	4
ENSG00000178567	4
ENSG00000178980	4
ENSG00000179943	4
ENSG00000180035	4
ENSG00000180626	4
ENSG00000180855	4
ENSG00000181135	4
ENSG00000181315	4
ENSG00000181666	4
ENSG00000011422	4
ENSG00000106261	4
ENSG00000117226	4
ENSG00000120686	4
ENSG00000134184	4
ENSG00000140265	4
ENSG00000143633	4
ENSG00000151366	4
ENSG00000167766	4
ENSG00000170954	4
ENSG00000002330	3
ENSG00000006015	3
ENSG00000006194	3
ENSG00000006210	3
ENSG00000006327	3
ENSG00000007255	3
ENSG00000008517	3
ENSG00000010361	3
ENSG00000010539	3
ENSG00000026103	3
ENSG00000027697	3
ENSG00000031691	3
ENSG00000034510	3
ENSG00000051620	3
ENSG00000059122	3
ENSG00000065518	3
ENSG00000070814	3
ENSG00000076662	3
ENSG00000077238	3
ENSG00000078061	3
ENSG00000078487	3
ENSG00000081870	3
ENSG00000083750	3
ENSG00000083807	3
ENSG00000084207	3
ENSG00000087074	3
ENSG00000088881	3
ENSG00000089327	3
ENSG00000091972	3
ENSG00000092036	3
ENSG00000092330	3
ENSG00000099974	3
ENSG00000099977	3
ENSG00000100209	3
ENSG00000100243	3
ENSG00000100577	3
ENSG00000100918	3
ENSG00000101000	3
ENSG00000102119	3
ENSG00000102178	3
ENSG00000102401	3
ENSG00000102977	3
ENSG00000103121	3
ENSG00000103145	3
ENSG00000103199	3
ENSG00000103343	3
ENSG00000103852	3
ENSG00000104518	3
ENSG00000104872	3
ENSG00000105499	3
ENSG00000105559	3
ENSG00000106603	3
ENSG00000108064	3
ENSG00000108961	3
ENSG00000110011	3
ENSG00000110104	3
ENSG00000111247	3
ENSG00000111261	3
ENSG00000111321	3
ENSG00000111331	3
ENSG00000112149	3
ENSG00000114735	3
ENSG00000115042	3
ENSG00000116691	3
ENSG00000117228	3
ENSG00000117525	3
ENSG00000117791	3
ENSG00000121716	3
ENSG00000122386	3
ENSG00000122861	3
ENSG00000122862	3
ENSG00000122952	3
ENSG00000123609	3
ENSG00000124107	3
ENSG00000124243	3
ENSG00000124762	3
ENSG00000125356	3
ENSG00000125482	3
ENSG00000125817	3
ENSG00000125945	3
ENSG00000126243	3
ENSG00000126453	3
ENSG00000126561	3
ENSG00000126756	3
ENSG00000127184	3
ENSG00000128563	3
ENSG00000131115	3
ENSG00000131174	3
ENSG00000131351	3
ENSG00000131724	3
ENSG00000132207	3
ENSG00000132274	3
ENSG00000132846	3
ENSG00000133250	3
ENSG00000133678	3
ENSG00000133983	3
ENSG00000134056	3
ENSG00000134222	3
ENSG00000135045	3
ENSG00000135213	3
ENSG00000135622	3
ENSG00000135637	3
ENSG00000135899	3
ENSG00000137309	3
ENSG00000137726	3
ENSG00000138085	3
ENSG00000138613	3
ENSG00000140104	3
ENSG00000140464	3
ENSG00000140987	3
ENSG00000140993	3
ENSG00000141219	3
ENSG00000141971	3
ENSG00000142166	3
ENSG00000146112	3
ENSG00000146859	3
ENSG00000148671	3
ENSG00000148814	3
ENSG00000149636	3
ENSG00000149932	3
ENSG00000151131	3
ENSG00000152558	3
ENSG00000156411	3
ENSG00000156500	3
ENSG00000156587	3
ENSG00000157693	3
ENSG00000158301	3
ENSG00000158427	3
ENSG00000158941	3
ENSG00000159055	3
ENSG00000159128	3
ENSG00000159348	3
ENSG00000159917	3
ENSG00000160214	3
ENSG00000160284	3
ENSG00000160712	3
ENSG00000161249	3
ENSG00000161265	3
ENSG00000161277	3
ENSG00000161692	3
ENSG00000161921	3
ENSG00000161955	3
ENSG00000162086	3
ENSG00000163191	3
ENSG00000163344	3
ENSG00000163608	3
ENSG00000164011	3
ENSG00000164096	3
ENSG00000164919	3
ENSG00000165169	3
ENSG00000165507	3
ENSG00000165775	3
ENSG00000166669	3
ENSG00000166704	3
ENSG00000166801	3
ENSG00000167384	3
ENSG00000167523	3
ENSG00000167595	3
ENSG00000167642	3
ENSG00000167685	3
ENSG00000167779	3
ENSG00000168005	3
ENSG00000168071	3
ENSG00000168159	3
ENSG00000168404	3
ENSG00000168517	3
ENSG00000168899	3
ENSG00000169020	3
ENSG00000169239	3
ENSG00000171792	3
ENSG00000171984	3
ENSG00000172058	3
ENSG00000172183	3
ENSG00000172301	3
ENSG00000172590	3
ENSG00000172663	3
ENSG00000173264	3
ENSG00000173511	3
ENSG00000173715	3
ENSG00000174059	3
ENSG00000174109	3
ENSG00000174796	3
ENSG00000175482	3
ENSG00000175854	3
ENSG00000176046	3
ENSG00000176124	3
ENSG00000176340	3
ENSG00000176714	3
ENSG00000176953	3
ENSG00000177556	3
ENSG00000178971	3
ENSG00000180089	3
ENSG00000181274	3
ENSG00000181458	3
ENSG00000181481	3
ENSG00000181610	3
ENSG00000067182	3
ENSG00000074219	3
ENSG00000090554	3
ENSG00000102265	3
ENSG00000105053	3
ENSG00000108474	3
ENSG00000125148	3
ENSG00000129226	3
ENSG00000130479	3
ENSG00000136699	3
ENSG00000145014	3
ENSG00000149489	3
ENSG00000166750	3
ENSG00000170291	3
ENSG00000005882	2
ENSG00000009780	2
ENSG00000010318	2
ENSG00000012048	2
ENSG00000013441	2
ENSG00000015475	2
ENSG00000023191	2
ENSG00000037042	2
ENSG00000044090	2
ENSG00000046647	2
ENSG00000047230	2
ENSG00000049130	2
ENSG00000051596	2
ENSG00000055211	2
ENSG00000057935	2
ENSG00000064763	2
ENSG00000065029	2
ENSG00000065665	2
ENSG00000071242	2
ENSG00000072042	2
ENSG00000072163	2
ENSG00000072832	2
ENSG00000074842	2
ENSG00000081791	2
ENSG00000085491	2
ENSG00000090097	2
ENSG00000096060	2
ENSG00000100065	2
ENSG00000100319	2
ENSG00000100376	2
ENSG00000101017	2
ENSG00000101307	2
ENSG00000102038	2
ENSG00000104228	2
ENSG00000104714	2
ENSG00000105058	2
ENSG00000105127	2
ENSG00000105355	2
ENSG00000106991	2
ENSG00000107798	2
ENSG00000108187	2
ENSG00000110031	2
ENSG00000110108	2
ENSG00000110697	2
ENSG00000112078	2
ENSG00000112576	2
ENSG00000112855	2
ENSG00000113504	2
ENSG00000113845	2
ENSG00000114544	2
ENSG00000116497	2
ENSG00000116668	2
ENSG00000117280	2
ENSG00000117616	2
ENSG00000117862	2
ENSG00000118495	2
ENSG00000119574	2
ENSG00000119977	2
ENSG00000120727	2
ENSG00000120889	2
ENSG00000122068	2
ENSG00000123106	2
ENSG00000124067	2
ENSG00000124541	2
ENSG00000124588	2
ENSG00000125458	2
ENSG00000125520	2
ENSG00000125629	2
ENSG00000125841	2
ENSG00000125843	2
ENSG00000125868	2
ENSG00000125870	2
ENSG00000127452	2
ENSG00000127540	2
ENSG00000127666	2
ENSG00000128641	2
ENSG00000130021	2
ENSG00000132286	2
ENSG00000132541	2
ENSG00000132561	2
ENSG00000133466	2
ENSG00000135390	2
ENSG00000135596	2
ENSG00000135828	2
ENSG00000135838	2
ENSG00000136147	2
ENSG00000136720	2
ENSG00000136897	2
ENSG00000137100	2
ENSG00000137210	2
ENSG00000137409	2
ENSG00000137720	2
ENSG00000138050	2
ENSG00000140678	2
ENSG00000140961	2
ENSG00000142684	2
ENSG00000142733	2
ENSG00000142920	2
ENSG00000143742	2
ENSG00000145284	2
ENSG00000145723	2
ENSG00000146223	2
ENSG00000147649	2
ENSG00000148288	2
ENSG00000149115	2
ENSG00000149131	2
ENSG00000149600	2
ENSG00000149716	2
ENSG00000150527	2
ENSG00000152642	2
ENSG00000153406	2
ENSG00000154589	2
ENSG00000154743	2
ENSG00000156831	2
ENSG00000158373	2
ENSG00000160208	2
ENSG00000160633	2
ENSG00000161618	2
ENSG00000161904	2
ENSG00000162384	2
ENSG00000163319	2
ENSG00000163320	2
ENSG00000163322	2
ENSG00000163738	2
ENSG00000163904	2
ENSG00000163964	2
ENSG00000164054	2
ENSG00000164088	2
ENSG00000164611	2
ENSG00000164897	2
ENSG00000164967	2
ENSG00000165060	2
ENSG00000166352	2
ENSG00000166452	2
ENSG00000166532	2
ENSG00000167799	2
ENSG00000167862	2
ENSG00000168101	2
ENSG00000168152	2
ENSG00000168175	2
ENSG00000169100	2
ENSG00000169255	2
ENSG00000169570	2
ENSG00000169689	2
ENSG00000170260	2
ENSG00000170265	2
ENSG00000170270	2
ENSG00000170469	2
ENSG00000170667	2
ENSG00000171700	2
ENSG00000171703	2
ENSG00000171867	2
ENSG00000172613	2
ENSG00000173209	2
ENSG00000173269	2
ENSG00000173436	2
ENSG00000173451	2
ENSG00000174718	2
ENSG00000174917	2
ENSG00000174943	2
ENSG00000175048	2
ENSG00000175548	2
ENSG00000175634	2
ENSG00000177082	2
ENSG00000177732	2
ENSG00000177963	2
ENSG00000181163	2
ENSG00000181220	2
ENSG00000001460	1
ENSG00000001497	1
ENSG00000003147	1
ENSG00000003402	1
ENSG00000004534	1
ENSG00000004777	1
ENSG00000005486	1
ENSG00000006118	1
ENSG00000006125	1
ENSG00000006534	1
ENSG00000006634	1
ENSG00000008282	1
ENSG00000010270	1
ENSG00000011132	1
ENSG00000011260	1
ENSG00000011295	1
ENSG00000011566	1
ENSG00000013374	1
ENSG00000013392	1
ENSG00000013583	1
ENSG00000015479	1
ENSG00000018408	1
ENSG00000018610	1
ENSG00000023608	1
ENSG00000026297	1
ENSG00000026508	1
ENSG00000027001	1
ENSG00000028116	1
ENSG00000029363	1
ENSG00000029993	1
ENSG00000030110	1
ENSG00000035687	1
ENSG00000037241	1
ENSG00000038274	1
ENSG00000047365	1
ENSG00000048392	1
ENSG00000048828	1
ENSG00000049245	1
ENSG00000049246	1
ENSG00000049883	1
ENSG00000050344	1
ENSG00000050426	1
ENSG00000051825	1
ENSG00000052795	1
ENSG00000054148	1
ENSG00000055332	1
ENSG00000058668	1
ENSG00000058673	1
ENSG00000060138	1
ENSG00000062194	1
ENSG00000064199	1
ENSG00000064225	1
ENSG00000064607	1
ENSG00000064961	1
ENSG00000065883	1
ENSG00000066583	1
ENSG00000066697	1
ENSG00000067560	1
ENSG00000069399	1
ENSG00000070018	1
ENSG00000072210	1
ENSG00000072422	1
ENSG00000074603	1
ENSG00000075142	1
ENSG00000075223	1
ENSG00000075303	1
ENSG00000075651	1
ENSG00000076053	1
ENSG00000077157	1
ENSG00000077809	1
ENSG00000078246	1
ENSG00000078269	1
ENSG00000078668	1
ENSG00000078804	1
ENSG00000079335	1
ENSG00000080200	1
ENSG00000082512	1
ENSG00000083093	1
ENSG00000083635	1
ENSG00000085644	1
ENSG00000085871	1
ENSG00000086062	1
ENSG00000086300	1
ENSG00000087086	1
ENSG00000087206	1
ENSG00000087301	1
ENSG00000088451	1
ENSG00000088986	1
ENSG00000088992	1
ENSG00000089063	1
ENSG00000089248	1
ENSG00000089639	1
ENSG00000090060	1
ENSG00000091490	1
ENSG00000091527	1
ENSG00000092199	1
ENSG00000092208	1
ENSG00000095209	1
ENSG00000096092	1
ENSG00000097033	1
ENSG00000099385	1
ENSG00000100092	1
ENSG00000100097	1
ENSG00000100225	1
ENSG00000100242	1
ENSG00000100292	1
ENSG00000100307	1
ENSG00000100311	1
ENSG00000100320	1
ENSG00000100360	1
ENSG00000100461	1
ENSG00000100578	1
ENSG00000100599	1
ENSG00000100629	1
ENSG00000100802	1
ENSG00000100865	1
ENSG00000100889	1
ENSG00000101079	1
ENSG00000101546	1
ENSG00000101844	1
ENSG00000101846	1
ENSG00000101911	1
ENSG00000102879	1
ENSG00000102897	1
ENSG00000103226	1
ENSG00000103540	1
ENSG00000103550	1
ENSG00000104064	1
ENSG00000104081	1
ENSG00000104320	1
ENSG00000104375	1
ENSG00000104388	1
ENSG00000104472	1
ENSG00000104723	1
ENSG00000104886	1
ENSG00000104979	1
ENSG00000105438	1
ENSG00000105568	1
ENSG00000105619	1
ENSG00000105810	1
ENSG00000106009	1
ENSG00000106012	1
ENSG00000106089	1
ENSG00000106605	1
ENSG00000106608	1
ENSG00000106617	1
ENSG00000106682	1
ENSG00000106733	1
ENSG00000106785	1
ENSG00000107020	1
ENSG00000107077	1
ENSG00000107175	1
ENSG00000107201	1
ENSG00000107290	1
ENSG00000107338	1
ENSG00000107341	1
ENSG00000107625	1
ENSG00000107771	1
ENSG00000108010	1
ENSG00000108021	1
ENSG00000108239	1
ENSG00000108278	1
ENSG00000108984	1
ENSG00000109180	1
ENSG00000109390	1
ENSG00000109654	1
ENSG00000109794	1
ENSG00000109846	1
ENSG00000109881	1
ENSG00000109917	1
ENSG00000110330	1
ENSG00000110696	1
ENSG00000110911	1
ENSG00000111271	1
ENSG00000111348	1
ENSG00000111371	1
ENSG00000111540	1
ENSG00000111554	1
ENSG00000111727	1
ENSG00000111775	1
ENSG00000111860	1
ENSG00000111875	1
ENSG00000111907	1
ENSG00000112029	1
ENSG00000112110	1
ENSG00000112242	1
ENSG00000112695	1
ENSG00000112893	1
ENSG00000112977	1
ENSG00000113368	1
ENSG00000113594	1
ENSG00000113732	1
ENSG00000113811	1
ENSG00000114030	1
ENSG00000114126	1
ENSG00000114166	1
ENSG00000114473	1
ENSG00000114554	1
ENSG00000114670	1
ENSG00000114686	1
ENSG00000114744	1
ENSG00000114784	1
ENSG00000115271	1
ENSG00000115310	1
ENSG00000115392	1
ENSG00000115468	1
ENSG00000115539	1
ENSG00000115548	1
ENSG00000115594	1
ENSG00000115750	1
ENSG00000115841	1
ENSG00000116095	1
ENSG00000116127	1
ENSG00000116266	1
ENSG00000116678	1
ENSG00000116741	1
ENSG00000116922	1
ENSG00000116957	1
ENSG00000117036	1
ENSG00000117419	1
ENSG00000117500	1
ENSG00000117533	1
ENSG00000117697	1
ENSG00000118369	1
ENSG00000118418	1
ENSG00000118420	1
ENSG00000118507	1
ENSG00000118596	1
ENSG00000118960	1
ENSG00000119138	1
ENSG00000119314	1
ENSG00000119397	1
ENSG00000119878	1
ENSG00000119906	1
ENSG00000119965	1
ENSG00000120137	1
ENSG00000120159	1
ENSG00000120254	1
ENSG00000120306	1
ENSG00000120533	1
ENSG00000120688	1
ENSG00000120690	1
ENSG00000120694	1
ENSG00000120915	1
ENSG00000121864	1
ENSG00000122033	1
ENSG00000122034	1
ENSG00000122417	1
ENSG00000122481	1
ENSG00000122566	1
ENSG00000122642	1
ENSG00000122643	1
ENSG00000122644	1
ENSG00000122779	1
ENSG00000122873	1
ENSG00000123080	1
ENSG00000123353	1
ENSG00000123358	1
ENSG00000123427	1
ENSG00000123472	1
ENSG00000123545	1
ENSG00000123975	1
ENSG00000123989	1
ENSG00000124126	1
ENSG00000124172	1
ENSG00000124198	1
ENSG00000124226	1
ENSG00000124593	1
ENSG00000124795	1
ENSG00000125779	1
ENSG00000125827	1
ENSG00000125944	1
ENSG00000126249	1
ENSG00000126351	1
ENSG00000126391	1
ENSG00000126456	1
ENSG00000126653	1
ENSG00000126698	1
ENSG00000127314	1
ENSG00000127483	1
ENSG00000127511	1
ENSG00000127947	1
ENSG00000127955	1
ENSG00000128245	1
ENSG00000128274	1
ENSG00000128513	1
ENSG00000128609	1
ENSG00000128915	1
ENSG00000128951	1
ENSG00000129197	1
ENSG00000129250	1
ENSG00000129292	1
ENSG00000129534	1
ENSG00000129595	1
ENSG00000129680	1
ENSG00000130023	1
ENSG00000130202	1
ENSG00000130244	1
ENSG00000130305	1
ENSG00000130726	1
ENSG00000130766	1
ENSG00000130956	1
ENSG00000130962	1
ENSG00000131477	1
ENSG00000131871	1
ENSG00000131981	1
ENSG00000132003	1
ENSG00000132128	1
ENSG00000132386	1
ENSG00000132466	1
ENSG00000132570	1
ENSG00000132604	1
ENSG00000132676	1
ENSG00000132694	1
ENSG00000132793	1
ENSG00000132801	1
ENSG00000132824	1
ENSG00000132952	1
ENSG00000133112	1
ENSG00000133247	1
ENSG00000134046	1
ENSG00000134086	1
ENSG00000134152	1
ENSG00000134247	1
ENSG00000134248	1
ENSG00000134294	1
ENSG00000134490	1
ENSG00000134531	1
ENSG00000134597	1
ENSG00000134758	1
ENSG00000134824	1
ENSG00000134986	1
ENSG00000135018	1
ENSG00000135148	1
ENSG00000135617	1
ENSG00000135678	1
ENSG00000135722	1
ENSG00000135951	1
ENSG00000135974	1
ENSG00000136048	1
ENSG00000136104	1
ENSG00000136108	1
ENSG00000136169	1
ENSG00000136193	1
ENSG00000136243	1
ENSG00000136261	1
ENSG00000136436	1
ENSG00000136490	1
ENSG00000136521	1
ENSG00000136522	1
ENSG00000136560	1
ENSG00000136810	1
ENSG00000136827	1
ENSG00000136856	1
ENSG00000137075	1
ENSG00000137310	1
ENSG00000137343	1
ENSG00000137364	1
ENSG00000137393	1
ENSG00000137494	1
ENSG00000137496	1
ENSG00000137497	1
ENSG00000137575	1
ENSG00000137628	1
ENSG00000137814	1
ENSG00000137876	1
ENSG00000137944	1
ENSG00000138036	1
ENSG00000138107	1
ENSG00000138279	1
ENSG00000138434	1
ENSG00000138448	1
ENSG00000138594	1
ENSG00000138600	1
ENSG00000138709	1
ENSG00000138744	1
ENSG00000138758	1
ENSG00000138767	1
ENSG00000138821	1
ENSG00000139112	1
ENSG00000139117	1
ENSG00000139163	1
ENSG00000139233	1
ENSG00000139405	1
ENSG00000139579	1
ENSG00000139626	1
ENSG00000139651	1
ENSG00000140025	1
ENSG00000140263	1
ENSG00000140450	1
ENSG00000140471	1
ENSG00000140612	1
ENSG00000140650	1
ENSG00000140853	1
ENSG00000140941	1
ENSG00000141198	1
ENSG00000141295	1
ENSG00000141380	1
ENSG00000141542	1
ENSG00000141741	1
ENSG00000142046	1
ENSG00000142856	1
ENSG00000142867	1
ENSG00000143198	1
ENSG00000143207	1
ENSG00000143222	1
ENSG00000143252	1
ENSG00000143337	1
ENSG00000143353	1
ENSG00000143384	1
ENSG00000143387	1
ENSG00000143457	1
ENSG00000143549	1
ENSG00000143622	1
ENSG00000143776	1
ENSG00000143971	1
ENSG00000144034	1
ENSG00000144233	1
ENSG00000144362	1
ENSG00000144445	1
ENSG00000144451	1
ENSG00000144524	1
ENSG00000144566	1
ENSG00000144579	1
ENSG00000144635	1
ENSG00000145088	1
ENSG00000145241	1
ENSG00000145335	1
ENSG00000145365	1
ENSG00000145414	1
ENSG00000145416	1
ENSG00000145569	1
ENSG00000145604	1
ENSG00000145623	1
ENSG00000145687	1
ENSG00000145725	1
ENSG00000145779	1
ENSG00000145781	1
ENSG00000145782	1
ENSG00000146540	1
ENSG00000147130	1
ENSG00000147164	1
ENSG00000147394	1
ENSG00000147416	1
ENSG00000147586	1
ENSG00000147601	1
ENSG00000147854	1
ENSG00000147874	1
ENSG00000147905	1
ENSG00000148090	1
ENSG00000148153	1
ENSG00000148291	1
ENSG00000148337	1
ENSG00000148356	1
ENSG00000148358	1
ENSG00000148362	1
ENSG00000148688	1
ENSG00000148908	1
ENSG00000148926	1
ENSG00000149196	1
ENSG00000149212	1
ENSG00000149218	1
ENSG00000149231	1
ENSG00000149289	1
ENSG00000149532	1
ENSG00000149798	1
ENSG00000150433	1
ENSG00000150712	1
ENSG00000150776	1
ENSG00000150867	1
ENSG00000151151	1
ENSG00000151287	1
ENSG00000151292	1
ENSG00000151332	1
ENSG00000151338	1
ENSG00000151422	1
ENSG00000151466	1
ENSG00000151687	1
ENSG00000151725	1
ENSG00000151743	1
ENSG00000151773	1
ENSG00000151883	1
ENSG00000152061	1
ENSG00000152240	1
ENSG00000152348	1
ENSG00000152422	1
ENSG00000152455	1
ENSG00000152778	1
ENSG00000152795	1
ENSG00000153048	1
ENSG00000153094	1
ENSG00000153113	1
ENSG00000153551	1
ENSG00000153561	1
ENSG00000153790	1
ENSG00000153989	1
ENSG00000153993	1
ENSG00000154059	1
ENSG00000154310	1
ENSG00000154328	1
ENSG00000154719	1
ENSG00000154723	1
ENSG00000154845	1
ENSG00000154978	1
ENSG00000155008	1
ENSG00000155090	1
ENSG00000155115	1
ENSG00000155189	1
ENSG00000155729	1
ENSG00000155849	1
ENSG00000156011	1
ENSG00000156052	1
ENSG00000156384	1
ENSG00000156697	1
ENSG00000156875	1
ENSG00000156990	1
ENSG00000157036	1
ENSG00000157110	1
ENSG00000157181	1
ENSG00000157216	1
ENSG00000157554	1
ENSG00000158006	1
ENSG00000158169	1
ENSG00000158467	1
ENSG00000158470	1
ENSG00000158526	1
ENSG00000158552	1
ENSG00000158623	1
ENSG00000158863	1
ENSG00000158882	1
ENSG00000158985	1
ENSG00000159216	1
ENSG00000159388	1
ENSG00000159658	1
ENSG00000159873	1
ENSG00000160049	1
ENSG00000160055	1
ENSG00000160190	1
ENSG00000160221	1
ENSG00000160255	1
ENSG00000160563	1
ENSG00000160753	1
ENSG00000160783	1
ENSG00000160818	1
ENSG00000161558	1
ENSG00000161677	1
ENSG00000161791	1
ENSG00000162139	1
ENSG00000162222	1
ENSG00000162520	1
ENSG00000162664	1
ENSG00000162783	1
ENSG00000162851	1
ENSG00000162909	1
ENSG00000162910	1
ENSG00000162959	1
ENSG00000162994	1
ENSG00000163001	1
ENSG00000163002	1
ENSG00000163138	1
ENSG00000163162	1
ENSG00000163281	1
ENSG00000163346	1
ENSG00000163611	1
ENSG00000163683	1
ENSG00000163961	1
ENSG00000164053	1
ENSG00000164105	1
ENSG00000164111	1
ENSG00000164118	1
ENSG00000164144	1
ENSG00000164164	1
ENSG00000164172	1
ENSG00000164211	1
ENSG00000164221	1
ENSG00000164284	1
ENSG00000164687	1
ENSG00000164808	1
ENSG00000164867	1
ENSG00000164902	1
ENSG00000164904	1
ENSG00000164938	1
ENSG00000165233	1
ENSG00000165275	1
ENSG00000165392	1
ENSG00000165609	1
ENSG00000165661	1
ENSG00000165669	1
ENSG00000165684	1
ENSG00000165689	1
ENSG00000165792	1
ENSG00000165916	1
ENSG00000166012	1
ENSG00000166024	1
ENSG00000166025	1
ENSG00000166037	1
ENSG00000166046	1
ENSG00000166123	1
ENSG00000166128	1
ENSG00000166167	1
ENSG00000166199	1
ENSG00000166228	1
ENSG00000166326	1
ENSG00000166347	1
ENSG00000166435	1
ENSG00000166451	1
ENSG00000166562	1
ENSG00000166734	1
ENSG00000166741	1
ENSG00000166888	1
ENSG00000166946	1
ENSG00000167065	1
ENSG00000167112	1
ENSG00000167118	1
ENSG00000167196	1
ENSG00000167257	1
ENSG00000167363	1
ENSG00000167397	1
ENSG00000167528	1
ENSG00000168016	1
ENSG00000168040	1
ENSG00000168092	1
ENSG00000168246	1
ENSG00000168275	1
ENSG00000168300	1
ENSG00000168303	1
ENSG00000168476	1
ENSG00000168612	1
ENSG00000168778	1
ENSG00000168916	1
ENSG00000168938	1
ENSG00000169016	1
ENSG00000169047	1
ENSG00000169105	1
ENSG00000169155	1
ENSG00000169189	1
ENSG00000169499	1
ENSG00000169592	1
ENSG00000169612	1
ENSG00000169627	1
ENSG00000169857	1
ENSG00000169902	1
ENSG00000170017	1
ENSG00000170035	1
ENSG00000170037	1
ENSG00000170085	1
ENSG00000170088	1
ENSG00000170275	1
ENSG00000170348	1
ENSG00000170485	1
ENSG00000170571	1
ENSG00000170581	1
ENSG00000170632	1
ENSG00000170634	1
ENSG00000170906	1
ENSG00000170946	1
ENSG00000171045	1
ENSG00000171103	1
ENSG00000171202	1
ENSG00000171224	1
ENSG00000171262	1
ENSG00000171444	1
ENSG00000171530	1
ENSG00000171843	1
ENSG00000171865	1
ENSG00000172115	1
ENSG00000172340	1
ENSG00000172348	1
ENSG00000172366	1
ENSG00000172428	1
ENSG00000172493	1
ENSG00000172586	1
ENSG00000172728	1
ENSG00000172757	1
ENSG00000172766	1
ENSG00000172840	1
ENSG00000173207	1
ENSG00000173226	1
ENSG00000173273	1
ENSG00000173566	1
ENSG00000173681	1
ENSG00000173812	1
ENSG00000173926	1
ENSG00000173960	1
ENSG00000174132	1
ENSG00000174136	1
ENSG00000174177	1
ENSG00000174456	1
ENSG00000174628	1
ENSG00000175130	1
ENSG00000175155	1
ENSG00000175279	1
ENSG00000175455	1
ENSG00000175470	1
ENSG00000175575	1
ENSG00000175581	1
ENSG00000175582	1
ENSG00000175643	1
ENSG00000175938	1
ENSG00000176155	1
ENSG00000176386	1
ENSG00000176393	1
ENSG00000176531	1
ENSG00000176731	1
ENSG00000176834	1
ENSG00000177042	1
ENSG00000177189	1
ENSG00000177225	1
ENSG00000177576	1
ENSG00000177854	1
ENSG00000177917	1
ENSG00000178038	1
ENSG00000178105	1
ENSG00000178163	1
ENSG00000179335	1
ENSG00000179532	1
ENSG00000179941	1
ENSG00000179958	1
ENSG00000180008	1
ENSG00000180190	1
ENSG00000180376	1
ENSG00000180773	1
ENSG00000180776	1
ENSG00000181467	1
ENSG00000181513	1
ENSG00000002586	1
ENSG00000011638	1
ENSG00000053371	1
ENSG00000072135	1
ENSG00000077348	1
ENSG00000089050	1
ENSG00000089289	1
ENSG00000091317	1
ENSG00000102316	1
ENSG00000105136	1
ENSG00000105341	1
ENSG00000105939	1
ENSG00000106330	1
ENSG00000106399	1
ENSG00000108518	1
ENSG00000116151	1
ENSG00000117335	1
ENSG00000124380	1
ENSG00000126368	1
ENSG00000128016	1
ENSG00000129473	1
ENSG00000130844	1
ENSG00000131116	1
ENSG00000131788	1
ENSG00000134202	1
ENSG00000136710	1
ENSG00000137124	1
ENSG00000138964	1
ENSG00000141428	1
ENSG00000141510	1
ENSG00000143543	1
ENSG00000144048	1
ENSG00000149929	1
ENSG00000153291	1
ENSG00000157349	1
ENSG00000158122	1
ENSG00000158710	1
ENSG00000158769	1
ENSG00000159214	1
ENSG00000159231	1
ENSG00000160799	1
ENSG00000163807	1
ENSG00000164296	1
ENSG00000165821	1
ENSG00000167625	1
ENSG00000171443	1
ENSG00000171858	1
ENSG00000172062	1
ENSG00000172086	1
ENSG00000175215	1
ENSG00000176293	1
ENSG00000177764	1
ENSG00000177971	1
ENSG00000180257	1
ENSG00000180346	1
ENSG00000000003	0
ENSG00000000419	0
ENSG00000000457	0
ENSG00000000460	0
ENSG00000001036	0
ENSG00000001167	0
ENSG00000001461	0
ENSG00000001561	0
ENSG00000001617	0
ENSG00000001629	0
ENSG00000001630	0
ENSG00000001631	0
ENSG00000002016	0
ENSG00000002549	0
ENSG00000002822	0
ENSG00000002834	0
ENSG00000002919	0
ENSG00000003056	0
ENSG00000003393	0
ENSG00000003436	0
ENSG00000003509	0
ENSG00000003756	0
ENSG00000003989	0
ENSG00000004059	0
ENSG00000004142	0
ENSG00000004399	0
ENSG00000004455	0
ENSG00000004478	0
ENSG00000004487	0
ENSG00000004660	0
ENSG00000004700	0
ENSG00000004766	0
ENSG00000004779	0
ENSG00000004864	0
ENSG00000004866	0
ENSG00000004897	0
ENSG00000004961	0
ENSG00000004975	0
ENSG00000005007	0
ENSG00000005022	0
ENSG00000005059	0
ENSG00000005075	0
ENSG00000005100	0
ENSG00000005156	0
ENSG00000005175	0
ENSG00000005194	0
ENSG00000005249	0
ENSG00000005302	0
ENSG00000005339	0
ENSG00000005379	0
ENSG00000005436	0
ENSG00000005448	0
ENSG00000005469	0
ENSG00000005483	0
ENSG00000005700	0
ENSG00000005810	0
ENSG00000005812	0
ENSG00000005884	0
ENSG00000005889	0
ENSG00000005955	0
ENSG00000006007	0
ENSG00000006016	0
ENSG00000006025	0
ENSG00000006042	0
ENSG00000006114	0
ENSG00000006282	0
ENSG00000006451	0
ENSG00000006459	0
ENSG00000006468	0
ENSG00000006530	0
ENSG00000006576	0
ENSG00000006607	0
ENSG00000006625	0
ENSG00000006652	0
ENSG00000006695	0
ENSG00000006704	0
ENSG00000006712	0
ENSG00000006715	0
ENSG00000006744	0
ENSG00000007047	0
ENSG00000007080	0
ENSG00000007168	0
ENSG00000007202	0
ENSG00000007237	0
ENSG00000007341	0
ENSG00000007376	0
ENSG00000007384	0
ENSG00000007392	0
ENSG00000007520	0
ENSG00000007541	0
ENSG00000007545	0
ENSG00000007923	0
ENSG00000007944	0
ENSG00000008018	0
ENSG00000008083	0
ENSG00000008130	0
ENSG00000008256	0
ENSG00000008283	0
ENSG00000008294	0
ENSG00000008382	0
ENSG00000008394	0
ENSG00000008405	0
ENSG00000008441	0
ENSG00000008513	0
ENSG00000008710	0
ENSG00000008838	0
ENSG00000008869	0
ENSG00000008952	0
ENSG00000008988	0
ENSG00000009307	0
ENSG00000009335	0
ENSG00000009413	0
ENSG00000009830	0
ENSG00000009844	0
ENSG00000009954	0
ENSG00000010017	0
ENSG00000010072	0
ENSG00000010165	0
ENSG00000010219	0
ENSG00000010244	0
ENSG00000010256	0
ENSG00000010278	0
ENSG00000010292	0
ENSG00000010319	0
ENSG00000010322	0
ENSG00000010404	0
ENSG00000010626	0
ENSG00000010803	0
ENSG00000010810	0
ENSG00000010818	0
ENSG00000011007	0
ENSG00000011009	0
ENSG00000011021	0
ENSG00000011028	0
ENSG00000011052	0
ENSG00000011105	0
ENSG00000011114	0
ENSG00000011143	0
ENSG00000011243	0
ENSG00000011258	0
ENSG00000011275	0
ENSG00000011304	0
ENSG00000011376	0
ENSG00000011405	0
ENSG00000011451	0
ENSG00000011454	0
ENSG00000011478	0
ENSG00000011485	0
ENSG00000011523	0
ENSG00000012061	0
ENSG00000012174	0
ENSG00000012232	0
ENSG00000012660	0
ENSG00000012779	0
ENSG00000012822	0
ENSG00000012963	0
ENSG00000012983	0
ENSG00000013016	0
ENSG00000013275	0
ENSG00000013288	0
ENSG00000013306	0
ENSG00000013364	0
ENSG00000013375	0
ENSG00000013503	0
ENSG00000013523	0
ENSG00000013561	0
ENSG00000013563	0
ENSG00000013810	0
ENSG00000014123	0
ENSG00000014138	0
ENSG00000014164	0
ENSG00000014216	0
ENSG00000014641	0
ENSG00000014824	0
ENSG00000014914	0
ENSG00000014919	0
ENSG00000015133	0
ENSG00000015153	0
ENSG00000015171	0
ENSG00000015532	0
ENSG00000015676	0
ENSG00000016864	0
ENSG00000017260	0
ENSG00000017797	0
ENSG00000018189	0
ENSG00000018510	0
ENSG00000018699	0
ENSG00000019144	0
ENSG00000019485	0
ENSG00000019582	0
ENSG00000019995	0
ENSG00000020129	0
ENSG00000020181	0
ENSG00000020256	0
ENSG00000020426	0
ENSG00000020577	0
ENSG00000020922	0
ENSG00000021355	0
ENSG00000021574	0
ENSG00000021776	0
ENSG00000022267	0
ENSG00000022277	0
ENSG00000022567	0
ENSG00000022840	0
ENSG00000022976	0
ENSG00000023041	0
ENSG00000023228	0
ENSG00000023287	0
ENSG00000023318	0
ENSG00000023330	0
ENSG00000023445	0
ENSG00000023516	0
ENSG00000023572	0
ENSG00000023697	0
ENSG00000023734	0
ENSG00000023902	0
ENSG00000023909	0
ENSG00000024048	0
ENSG00000024862	0
ENSG00000025039	0
ENSG00000025156	0
ENSG00000025293	0
ENSG00000025434	0
ENSG00000025708	0
ENSG00000025770	0
ENSG00000025772	0
ENSG00000025796	0
ENSG00000025800	0
ENSG00000026025	0
ENSG00000026652	0
ENSG00000027075	0
ENSG00000027847	0
ENSG00000028203	0
ENSG00000028310	0
ENSG00000028528	0
ENSG00000028839	0
ENSG00000029364	0
ENSG00000029639	0
ENSG00000029725	0
ENSG00000030066	0
ENSG00000030582	0
ENSG00000031003	0
ENSG00000031081	0
ENSG00000031698	0
ENSG00000031823	0
ENSG00000032219	0
ENSG00000032389	0
ENSG00000032444	0
ENSG00000032742	0
ENSG00000033011	0
ENSG00000033030	0
ENSG00000033050	0
ENSG00000033100	0
ENSG00000033170	0
ENSG00000033178	0
ENSG00000033327	0
ENSG00000033800	0
ENSG00000033867	0
ENSG00000034152	0
ENSG00000034533	0
ENSG00000034677	0
ENSG00000034693	0
ENSG00000034713	0
ENSG00000035115	0
ENSG00000035141	0
ENSG00000035403	0
ENSG00000035681	0
ENSG00000035862	0
ENSG00000035928	0
ENSG00000036054	0
ENSG00000036257	0
ENSG00000036448	0
ENSG00000036549	0
ENSG00000037474	0
ENSG00000037637	0
ENSG00000037749	0
ENSG00000037757	0
ENSG00000037897	0
ENSG00000038002	0
ENSG00000038210	0
ENSG00000038219	0
ENSG00000038358	0
ENSG00000038382	0
ENSG00000038532	0
ENSG00000039123	0
ENSG00000039319	0
ENSG00000039523	0
ENSG00000039560	0
ENSG00000039650	0
ENSG00000040199	0
ENSG00000040275	0
ENSG00000040341	0
ENSG00000040487	0
ENSG00000040531	0
ENSG00000040633	0
ENSG00000040933	0
ENSG00000041357	0
ENSG00000041802	0
ENSG00000041880	0
ENSG00000041982	0
ENSG00000041988	0
ENSG00000042088	0
ENSG00000042286	0
ENSG00000042317	0
ENSG00000042429	0
ENSG00000042445	0
ENSG00000042493	0
ENSG00000042753	0
ENSG00000043093	0
ENSG00000043143	0
ENSG00000043514	0
ENSG00000044115	0
ENSG00000044446	0
ENSG00000044459	0
ENSG00000044574	0
ENSG00000046651	0
ENSG00000047056	0
ENSG00000047188	0
ENSG00000047249	0
ENSG00000047315	0
ENSG00000047346	0
ENSG00000047410	0
ENSG00000047578	0
ENSG00000047579	0
ENSG00000047621	0
ENSG00000047849	0
ENSG00000047932	0
ENSG00000048028	0
ENSG00000048052	0
ENSG00000048140	0
ENSG00000048162	0
ENSG00000048342	0
ENSG00000048405	0
ENSG00000048471	0
ENSG00000048544	0
ENSG00000048649	0
ENSG00000048707	0
ENSG00000048740	0
ENSG00000048991	0
ENSG00000049167	0
ENSG00000049239	0
ENSG00000049449	0
ENSG00000049541	0
ENSG00000049618	0
ENSG00000049656	0
ENSG00000049759	0
ENSG00000049860	0
ENSG00000050130	0
ENSG00000050165	0
ENSG00000050393	0
ENSG00000050405	0
ENSG00000050748	0
ENSG00000050820	0
ENSG00000051009	0
ENSG00000051108	0
ENSG00000051128	0
ENSG00000051382	0
ENSG00000052126	0
ENSG00000052723	0
ENSG00000052749	0
ENSG00000052802	0
ENSG00000052841	0
ENSG00000053254	0
ENSG00000053372	0
ENSG00000053501	0
ENSG00000053770	0
ENSG00000053900	0
ENSG00000054116	0
ENSG00000054118	0
ENSG00000054267	0
ENSG00000054277	0
ENSG00000054282	0
ENSG00000054392	0
ENSG00000054523	0
ENSG00000054611	0
ENSG00000054654	0
ENSG00000054793	0
ENSG00000054965	0
ENSG00000054983	0
ENSG00000055044	0
ENSG00000055070	0
ENSG00000055130	0
ENSG00000055147	0
ENSG00000055163	0
ENSG00000055208	0
ENSG00000055483	0
ENSG00000055609	0
ENSG00000055917	0
ENSG00000055950	0
ENSG00000056050	0
ENSG00000056097	0
ENSG00000056586	0
ENSG00000056661	0
ENSG00000057019	0
ENSG00000057252	0
ENSG00000057608	0
ENSG00000057663	0
ENSG00000057757	0
ENSG00000058056	0
ENSG00000058063	0
ENSG00000058091	0
ENSG00000058262	0
ENSG00000058272	0
ENSG00000058453	0
ENSG00000058600	0
ENSG00000058729	0
ENSG00000058799	0
ENSG00000058804	0
ENSG00000059145	0
ENSG00000059378	0
ENSG00000059573	0
ENSG00000059588	0
ENSG00000059691	0
ENSG00000059758	0
ENSG00000060069	0
ENSG00000060237	0
ENSG00000060339	0
ENSG00000060491	0
ENSG00000060642	0
ENSG00000060656	0
ENSG00000060688	0
ENSG00000060749	0
ENSG00000060762	0
ENSG00000060971	0
ENSG00000061273	0
ENSG00000061676	0
ENSG00000061794	0
ENSG00000061918	0
ENSG00000061936	0
ENSG00000061938	0
ENSG00000061987	0
ENSG00000062485	0
ENSG00000062582	0
ENSG00000062598	0
ENSG00000062650	0
ENSG00000062716	0
ENSG00000062725	0
ENSG00000062822	0
ENSG00000063046	0
ENSG00000063169	0
ENSG00000063176	0
ENSG00000063177	0
ENSG00000063241	0
ENSG00000063244	0
ENSG00000063245	0
ENSG00000063322	0
ENSG00000063601	0
ENSG00000063660	0
ENSG00000063854	0
ENSG00000063978	0
ENSG00000064012	0
ENSG00000064102	0
ENSG00000064115	0
ENSG00000064309	0
ENSG00000064313	0
ENSG00000064393	0
ENSG00000064419	0
ENSG00000064489	0
ENSG00000064490	0
ENSG00000064545	0
ENSG00000064547	0
ENSG00000064601	0
ENSG00000064651	0
ENSG00000064652	0
ENSG00000064666	0
ENSG00000064703	0
ENSG00000064726	0
ENSG00000064932	0
ENSG00000064933	0
ENSG00000064995	0
ENSG00000064999	0
ENSG00000065000	0
ENSG00000065054	0
ENSG00000065057	0
ENSG00000065060	0
ENSG00000065135	0
ENSG00000065150	0
ENSG00000065154	0
ENSG00000065183	0
[truncated: 6,062 more rows]
